# Supplementary material for: Genome-wide identification and expression analysis of the WRKY transcription factor family in flax (Linum usitatissimum L.)
Source: BMC Genomics. 2021 May 22;22:375. doi: 10.1186/s12864-021-07697-w (PMC8141250; doi:10.1186/s12864-021-07697-w)
Supplement: Supplementary file 1 — Additional file 1: Table S1. The character of the WRKY proteins identified in flax. [file 12864_2021_7697_MOESM1_ESM.xlsx]

## Sheet: Sheet1
Supplemental table S1 The character of the WRKY proteins identified in flax
Gene name	Gene accession	Size(aa)	Molecular weight (kD)	PI	Scaffold: start-end	Sublocation	Conserved motif	Domain Pattern	Zinc-finger structure	Orthologs in Arabidopsis	Gene name
Group I (22）
LuWRKY1	Lus10000173	322	36.225	9.1	C8365651:13..1492	Nucleus	WRKYGQK/WRKYGQK	C-X4-C-X22-H-N-H/C-X4-C-X23-H-N-H	C2H2	AT2G03340	AtWRKY3
LuWRKY2	Lus10001265	519	56.662	7.73	scaffold352:61863..64300	Nucleus	WRKYGQK/WRKYGQK	C-X4-C-X22-H-N-H/C-X4-C-X23-H-N-H	C2H2	AT2G38470	AtWRKY33
LuWRKY3	Lus10003769	599	64.962	7.63	scaffold566:65332..69224	Nucleus	WRKYGQK/WRKYGQK	C-X4-C-X22-H-D-H/C-X4-C-X23-H-N-H	C2H2	AT4G26640	AtWRKY20
LuWRKY4	Lus10006368	507	55.388	6.25	scaffold1603:52507..54326	Nucleus	WRKYGQK/WRKYGQK	C-X4-C-X22-H-D-H/C-X4-C-X23-H-D-H	C2H2	AT2G04880	AtWRKY1
LuWRKY5	Lus10012215	547	59.534	7.76	scaffold273:33449..35852	Nucleus	WRKYGQK/WRKYGQK	C-X4-C-X22-H-N-H/C-X4-C-X23-H-N-H	C2H2	AT2G38470	AtWRKY33
LuWRKY6	Lus10012322	405	44.497	8.09	scaffold572:127645..129160	Nucleus	WRKYGQK/WRKYGQK	C-X4-C-X22-H-D-H/C-X4-C-X23-H-D-H	C2H2	AT2G04880	AtWRKY1
LuWRKY7	Lus10015377	539	58.758	8.21	scaffold635:207217..210613	Nucleus	WRKYGHK/WRKYGQK	C-X4-C-X22-H-N-H/C-X4-C-X23-H-N-H	C2H2	AT2G03340	AtWRKY3
LuWRKY8	Lus10016595	562	60.572	6.79	scaffold915:125806..129807	Nucleus	WRKYGQK/WRKYGQK	C-X4-C-X22-H-D-H/C-X4-C-X23-H-N-H	C2H2	AT4G26640	AtWRKY20
LuWRKY9	Lus10019898	421	46.035	7.58	scaffold1491:565522..568464	Nucleus	WRKYGQK/WRKYGQK	C-X4-C-X22-H-S-H/C-X4-C-X23-H-N-H	C2H2	AT2G03340	AtWRKY3
LuWRKY10	Lus10020215	552	59.873	8.1	scaffold454:660146..662154	Nucleus	WRKYGQK/WRKYGQK	C-X4-C-X22-H-N-H/C-X4-C-X23-H-N-H	C2H2	AT5G56270	AtWRKY2
LuWRKY11	Lus10022150	546	59.545	5.9	scaffold342:149803..153178	Nucleus	WRKYGQK/WRKYGQK	C-X4-C-X22-H-S-H/C-X4-C-X23-H-D-H	C2H2	AT4G30935	AtWRKY32
LuWRKY12	Lus10026634	442	47.761	8.55	scaffold617:764017..765881	Nucleus	WRKYGQK/WRKYGQK	C-X4-C-X22-H-N-H/C-X4-C-X23-H-Y-H	C2H2	AT2G03340	AtWRKY4
LuWRKY13	Lus10026838	707	76.452	7.19	scaffold651:66042..69780	Nucleus	WRKYGQK/WRKYGQK	C-X4-C-X22-H-N-H/C-X4-C-X23-H-N-H	C2H2	AT5G56270	AtWRKY2
LuWRKY14	Lus10027139	718	77.656	6.43	scaffold297:1054688..1057345	Nucleus	WRKYGQK/WRKYGQK	C-X4-C-X22-H-N-H/C-X4-C-X23-H-N-H	C2H2	AT5G56270	AtWRKY2
LuWRKY15	Lus10030424	457	49.285	8.76	scaffold917:64180..66112	Nucleus	WRKYGQK/WRKYGQK	C-X4-C-X22-H-S-H/C-X4-C-X23-H-Y-H	C2H2	AT1G13960	AtWRKY4
LuWRKY16	Lus10032580	395	43.332	8.55	scaffold140:846806..849016	Nucleus	WRKYGQK/WRKYGQK	C-X4-C-X22-H-D-H/C-X4-C-X23-H-N-H	C2H2	AT4G26640	AtWRKY20
LuWRKY17	Lus10032887	718	77.71	6.05	scaffold51:35260..37924	Nucleus	WRKYGQK/WRKYGQK	C-X4-C-X22-H-N-H/C-X4-C-X23-H-N-H	C2H2	AT5G56270	AtWRKY2
LuWRKY18	Lus10036268	547	59.372	5.89	scaffold27:646378..649748	Nucleus	WRKYGQK/WRKYGQK	C-X4-C-X22-H-S-H/C-X4-C-X23-H-D-H	C2H2	AT4G30935	AtWRKY32
LuWRKY19	Lus10036800	430	46.99	9.23	scaffold31:683634..685437	Nucleus	WRKYGQK/WRKYGQK	C-X4-C-X22-H-N-H/C-X4-C-X23-H-N-H	C2H2	AT1G13960	AtWRKY4
LuWRKY20	Lus10037131	430	47.198	9.51	scaffold462:325462..327216	Nucleus	WRKYGQK/WRKYGQK	C-X4-C-X22-H-N-H/C-X4-C-X23-H-N-H	C2H2	AT2G03340	AtWRKY3
LuWRKY21	Lus10042243	490	53.928	8.25	scaffold123:1371062..1373109	Nucleus	WRKYGQK/WRKYGQK	C-X4-C-X22-H-N-H/C-X4-C-X23-H-N-H	C2H2	AT2G38470	AtWRKY33
LuWRKY22	Lus10043167	524	56.961	8.34	scaffold25:1539592..1543223	Nucleus	WRKYGQK/WRKYGQK	C-X4-C-X22-H-D-H/C-X4-C-X23-H-N-H	C2H2	AT4G26640	AtWRKY20
Group II-a (4)
LuWRKY23	Lus10002309	353	38.136	8.19	scaffold120:38671..40247	Nucleus	WRKYGQK	C-X5-C-X23-H-N-H	C2H2	AT1G80840	AtWRKY40
LuWRKY24	Lus10024074	359	38.858	9.05	scaffold353:394443..395811	Nucleus	WRKYGQK	C-X5-C-X23-H-N-H	C2H2	AT1G80840	AtWRKY40
LuWRKY25	Lus10026082	354	38.267	8.69	scaffold319:613216..614689	Nucleus	WRKYGQK	C-X5-C-X23-H-N-H	C2H2	AT1G80840	AtWRKY40
LuWRKY26	Lus10041660	363	39.213	9.6	scaffold272:1143406..1144792	Nucleus	WRKYGQK	C-X5-C-X23-H-N-H	C2H2	AT1G80840	AtWRKY40
Group II-b (11)
LuWRKY27	Lus10015546	354	38.238	9.59	scaffold860:497500..498692	Nucleus	WRKYGQK	C-X5-C-X23-H-N-H	C2H2	AT4G04450	AtWRKY42
LuWRKY28	Lus10016682	473	52.755	6.69	scaffold903:2155..4199	Nucleus	WRKYGQK	C-X5-C-X23-H-N-H	C2H2	AT1G68150	AtWRKY9
LuWRKY29	Lus10021554	566	61.525	6.59	scaffold362:756559..761238	Nucleus	WRKYGQK	C-X5-C-X23-H-N-H	C2H2	AT1G62300	AtWRKY6
LuWRKY30	Lus10022959	548	59.034	7	scaffold355:304446..307009	Nucleus	WRKYGQK	C-X5-C-X23-H-S-H	C2H2	AT4G04450	AtWRKY42
LuWRKY31	Lus10023615	562	60.082	7.4	scaffold505:169590..171705	Nucleus	WRKYGQK	C-X5-C-X23-H-N-H	C2H2	AT1G18860	AtWRKY61
LuWRKY32	Lus10024246	785	84.477	9.61	scaffold165:704003..709151	Nucleus	WRKYGQK	C-X5-C-X23-H-N-H	C2H2	AT1G68150	AtWRKY9
LuWRKY33	Lus10035286	547	55.963	7.3	scaffold151:64617..67212	Nucleus	WRKYGQK	C-X5-C-X23-H-N-H	C2H2	AT1G62300	AtWRKY6
LuWRKY34	Lus10035971	444	49.798	6.29	scaffold76:505514..507425	Nucleus	WRKYGQK	C-X5-C-X23-H-N-H	C2H2	AT1G68150	AtWRKY9
LuWRKY35	Lus10036725	482	52.54	7.05	scaffold31:259503..261843	Nucleus	WRKYGQK	C-X5-C-X23-H-N-H	C2H2	AT5G15130	AtWRKY72
LuWRKY36	Lus10037205	477	51.694	7.81	scaffold462:752584..754753	Nucleus	WRKYGQK	C-X5-C-X23-H-N-H	C2H2	AT5G15130	AtWRKY72
LuWRKY37	Lus10038028	444	48.428	8.24	scaffold475:930490..933471	Nucleus	WRKYGQK	C-X5-C-X23-H-K-H	C2H2	AT4G04450	AtWRKY42
Group II-c (19)
LuWRKY38	Lus10003128	160	18.623	8.9	scaffold1847:55599..57808	Nucleus	WRKYGQK	C-X4-C-X23-H-S-H	C2H2	AT5G13080	AtWRKY75
LuWRKY39	Lus10004537	282	30.602	7.74	scaffold48:15521..17335	Nucleus	WRKYGQK	C-X4-C-X23-H-N-H	C2H2	AT1G29860	AtWRKY71
LuWRKY40	Lus10004612	310	34.048	6.83	scaffold1170:176700..178433	Nucleus	WRKYGQK	C-X4-C-X23-H-N-H	C2H2	AT1G29860	AtWRKY71
LuWRKY41	Lus10006848	247	28.802	4.69	scaffold1356:94321..95261	Nucleus	WRKYGKK	C-X4-C-X23-H-T-H	C2H2	AT5G26170	AtWRKY50
LuWRKY42	Lus10007906	223	24.478	9.27	scaffold1317:212017..214482	Nucleus	WRKYGQK	C-X4-C-X23-H-N-H	C2H2	AT1G64000	AtWRKY56
LuWRKY43	Lus10010851	231	25.658	5.73	scaffold440:202315..203217	Nucleus	WRKYGQK	C-X4-C-X23-H-L-H	C2H2	AT5G43290	AtWRKY49
LuWRKY44	Lus10011346	165	19.215	8.2	scaffold744:89855..91916	Nucleus	WRKYGQK	C-X4-C-X23-H-S-H	C2H2	AT5G13080	AtWRKY75	聚类图通不过
LuWRKY45	Lus10012547	119	13.796	9.97	scaffold6:241387..244335	Nucleus	WRKYGQK	C-X4-C-X23-H-T-H	C2H2	AT5G13080	AtWRKY75
LuWRKY46	Lus10017067	360	38.964	5.24	scaffold216:45324..46783	Nucleus	WRKYGQK	C-X4-C-X23-H-V-H	C2H2	AT5G49520	AtWRKY48
LuWRKY47	Lus10020832	266	28.572	9.72	scaffold711:113031..118623	Nucleus	WRKYGQK	C-X4-C-X23-H-A-H	C2H2	AT4G39410	AtWRKY13
LuWRKY48	Lus10022278	82	9.294	9.88	scaffold225:517284..517529	Nucleus	WRKYDQK	C-X4-C	C2H0	AT2G38470	AtWRKY33
LuWRKY49	Lus10024380	277	31.165	4.75	scaffold16:599062..600091	Nucleus	WRKYGQK	C-X4-C-X23-H-L-H	C2H2	AT5G43290	AtWRKY49
LuWRKY50	Lus10035841	221	24.895	8.48	scaffold464:1579044..1580019	Nucleus	WRKYGKK	C-X4-C-X23-H-N-H	C2H2	AT5G26170	AtWRKY50
LuWRKY51	Lus10036401	216	23.715	9.53	scaffold57:497491..499055	Nucleus	WRKYGQK	C-X4-C-X23-H-N-H	C2H2	AT1G64000	AtWRKY56
LuWRKY52	Lus10036624	214	24.561	9.73	scaffold57:1512688..1513791	Nucleus	WRKYGKK	C-X4-C-X23-H-N-H	C2H2	AT5G26170	AtWRKY50
LuWRKY53	Lus10036891	351	38.067	7.37	scaffold31:1105718..1110475	Nucleus	WRKYGQK	C-X4-C-X23-H-C-H	C2H2	AT1G69310	AtWRKY57
LuWRKY54	Lus10037094	355	38.142	7.37	scaffold462:182308..186177	Nucleus	WRKYGQK	C-X4-C-X23-H-C-H	C2H2	AT1G69310	AtWRKY57
LuWRKY55	Lus10037785	362	39.056	5.44	scaffold196:1563871..1565325	Nucleus	WRKYGQK	C-X4-C-X23-H-V-H	C2H2	AT5G49520	AtWRKY48
LuWRKY56	Lus10041546	207	23.66	8.47	scaffold272:628883..630242	Nucleus	WRKYGQK	C-X4-C-X23-H-T-H	C2H2	AT5G13080	AtWRKY75
Group II-d (11)
LuWRKY57	Lus10006261	349	37.499	10.07	scaffold535:180482..181774	Nucleus	WRKYGQK	C-X5-C-X23-H-N-H	C2H2	AT2G23320	AtWRKY15
LuWRKY58	Lus10010053	345	37.352	10.06	scaffold621:251285..252496	Nucleus	WRKYGHK	C-X5-C-X23-H-N-H	C2H2	AT4G24240	AtWRKY7
LuWRKY59	Lus10014745	357	39.704	10.32	scaffold584:470023..471587	Nucleus	WRKYGQK	C-X5-C-X23-H-N-H	C2H2	AT2G30590	AtWRKY21
LuWRKY60	Lus10018776	336	37.043	10.19	scaffold461:674915..676405	Nucleus	WRKYGQK	C-X5-C-X23-H-N-H	C2H2	AT2G30590	AtWRKY21
LuWRKY61	Lus10020136	326	35.166	10.21	scaffold454:229747..231386	Nucleus	WRKYGQK	C-X5-C-X23-H-R-H	C2H2	AT4G31550	AtWRKY11
LuWRKY62	Lus10021999	316	34.974	9.98	scaffold87:224294..225588	Nucleus	WRKYGQK	C-X5-C-X23-H-N-H	C2H2	AT5G28650	AtWRKY74
LuWRKY63	Lus10024864	332	36.493	10.35	scaffold473:458232..459707	Nucleus	WRKYGQK	C-X5-C-X23-H-N-H	C2H2	AT2G30590	AtWRKY21
LuWRKY64	Lus10026936	337	36.371	10.23	scaffold651:654889..656616	Nucleus	WRKYGQK	C-X5-C-X23-H-R-H	C2H2	AT4G31550	AtWRKY11
LuWRKY65	Lus10033857	356	39.533	10.43	scaffold222:636777..638353	Nucleus	WRKYGQK	C-X5-C-X23-H-N-H	C2H2	AT2G30590	AtWRKY21
LuWRKY66	Lus10041600	348	37.333	9.99	scaffold272:863959..865252	Nucleus	WRKYGQK	C-X5-C-X23-H-N-H	C2H2	AT2G23320	AtWRKY15
LuWRKY67	Lus10042538	312	34.452	9.72	scaffold67:206729..208018	Nucleus	WRKYGQK	C-X5-C-X23-H-N-H	C2H2	AT5G28650	AtWRKY74
Group II-e (12)
LuWRKY68	Lus10005428	243	26.691	5.05	scaffold847:91419..92992	Nucleus	WRKYGQK	C-X5-C-X23-H-N-H	C2H2	AT1G29280	AtWRKY65
LuWRKY69	Lus10007305	193	20.985	9.72	scaffold859:180772..182205	Nucleus	WRKYGQK	C-X5-C-X23-H-N-H	C2H2	AT1G29280	AtWRKY65
LuWRKY70	Lus10007907	372	39.972	6.62	scaffold1317:220425..221721	Nucleus	WRKYGQK	C-X5-C-X23-H-N-H	C2H2	AT4G01250	AtWRKY22
LuWRKY71	Lus10015229	266	29.362	5.63	scaffold924:55542..57259	Nucleus	WRKYGQK	C-X5-C-X23-H-N-H	C2H2	AT1G29280	AtWRKY65
LuWRKY72	Lus10018815	518	55.873	7.9	scaffold103:2658..4496	Nucleus	WRKYGQK	C-X5-C-X23-H-N-H	C2H2	AT4G01250	AtWRKY22
LuWRKY73	Lus10024676	271	29.869	4.78	scaffold349:723578..725166	Nucleus	WRKYGQK	C-X5-C-X23-H-T-H	C2H2	AT5G52830	AtWRKY27
LuWRKY74	Lus10027538	413	44.931	5.13	scaffold96:846700..848690	Nucleus	WRKYGQK	C-X5-C-X23-H-T-H	C2H2	AT5G52830	AtWRKY27
LuWRKY75	Lus10029252	245	27.365	10.62	scaffold360:247939..249537	Nucleus	WRKYGQK	C-X5-C-X23-H-N-H	C2H2	AT1G29280	AtWRKY65
LuWRKY76	Lus10032303	297	32.514	4.61	scaffold291:638036..639613	Nucleus	WRKYGQK	C-X5-C-X23-H-T-H	C2H2	AT5G52830	AtWRKY27
LuWRKY77	Lus10036399	246	26.897	10.76	scaffold57:489278..490202	Nucleus	WRKYGQK	C-X5-C-X23-H-N-H	C2H2	AT4G01250	AtWRKY22
LuWRKY78	Lus10038426	295	32.434	8.19	scaffold28:1265768..1268401	Nucleus	WRKYGQK	C-X5-C-X23-H-N-H	C2H2	AT2G34830	AtWRKY35
LuWRKY79	Lus10039295	335	36.405	10.03	scaffold33:386387..388263	Nucleus	WRKYGQK	C-X5-C-X23-H-T-H	C2H2	AT5G52830	AtWRKY27
Group III (16)
LuWRKY80	Lus10001062	352	38.351	6.67	scaffold1286:38285..39851	Nucleus	WRKYGQK	C-X7-C-X23-H-T-C	C2HC	AT4G11070	AtWRKY41
LuWRKY81	Lus10001902	325	36.545	4.77	scaffold255:35388..36525	Nucleus	WRKYGQK	C-X7-C-X23-H-T-C	C2HC	AT4G11070	AtWRKY41
LuWRKY82	Lus10003894	322	36.303	4.84	scaffold254:98824..99948	Nucleus	GRKYGQK	C-X7-C-X23-H-T-C	C2HC	AT4G11070	AtWRKY41
LuWRKY83	Lus10012870	308	34.46	5.6	scaffold1313:273878..275141	Nucleus	WRKYGQK	C-X7-C-X25-H-T-C	C2HC	AT3G56400	AtWRKY70
LuWRKY84	Lus10014177	302	33.582	5.09	scaffold231:280648..282205	Nucleus	WRKYGQK	C-X7-C-X25-H-T-C	C2HC	AT1G66600	AtWRKY63
LuWRKY85	Lus10022736	298	32.972	5.39	scaffold59:702778..704104	Nucleus	WRKYGHK	C-X7-C-X27-H-T-C	C2HC	AT5G01900	AtWRKY62
LuWRKY86	Lus10023099	363	40.052	5.09	scaffold325:379977..381261	Nucleus	WRKYGQK	C-X7-C-X23-H-T-C	C2HC	AT4G11070.	AtWRKY41
LuWRKY87	Lus10025133	322	35.952	6.13	scaffold305:441610..443615	Nucleus	WRKYGQK	C-X7-C-X24-H-T-C	C2HC	AT3G56400	AtWRKY70
LuWRKY88	Lus10025216	334	37.25	6.28	scaffold339:28914..31054	Nucleus	WRKYGQK	C-X7-C-X24-H-T-C	C2HC	AT3G56400	AtWRKY70
LuWRKY89	Lus10029021	294	32.773	5.4	scaffold376:124994..127131	Nucleus	WRKYGQK	C-X7-C-X24-H-T-C	C2HC	AT3G56400	AtWRKY70
LuWRKY90	Lus10029022	257	27.679	8.3	scaffold376:128139..130867	Nucleus	WRKYGQK	C-X7-C-X23-H-T-C	C2HC	AT2G40740	AtWRKY55
LuWRKY91	Lus10030517	317	35.135	5	scaffold917:531187..532493	Nucleus	WRKYGQK	C-X7-C-X25-H-T-C	C2HC	AT3G56400.	AtWRKY70
LuWRKY92	Lus10032372	297	32.514	4.61	scaffold291:969635..970903	Nucleus	WRKYGQK	C-X7-C-X23-H-T-C	C2HC	AT5G52830	AtWRKY27
LuWRKY93	Lus10034244	294	33.04	5.41	scaffold310:226693..228086	Nucleus	WRKYGQK	C-X7-C-X24-H-T-C	C2HC	AT3G56400	AtWRKY70
LuWRKY94	Lus10034245	284	30.185	7.87	scaffold310:228947..232528	Nucleus	WRKYGQK	C-X7-C-X23-H-T-C	C2HC	AT2G40740	AtWRKY55
LuWRKY95	Lus10039331	365	39.456	6.95	scaffold33:601835..603987	Nucleus	WRKYGQK	C-X7-C-X23-H-T-C	C2HC	AT5G24110	AtWRKY30
Unclassified (7)
LuWRKY96	Lus10012027	950	105.312	6.28	scaffold931:228831..233267	Nucleus	WRKYGQK	C-X4-C-X23-H-N-H/C-X4-C-X23-H-R-H	C2H2	AT5G07100	AtWRKY26
LuWRKY97	Lus10012029	462	50.761	6.83	scaffold931:236215..238268	Nucleus	WKKYGQK	C-X4-C-X23-H-N-H/C-X4-C-X23-H-S-H	C2H2	AT5G26170	AtWRKY50
LuWRKY98	Lus10012030	1199	132.772	5.18	scaffold931:239236..244342	Nucleus	WRKYDQK/WRKYHQK/WRKYGQK	C-X4-C-X23-H-N-H/C-X4-C-X23-H-N-H/C-X4-C-X23-H-S-H	C2H2	AT2G03340	AtWRKY3
LuWRKY99	Lus10012678	328	35.888	10.38	scaffold206:8356..19449	Nucleus	WRKYGQK/WRKYGQK	C-X4-C-X23-H-A-H	C2H2	AT4G39410	AtWRKY13
LuWRKY100	Lus10016282	1178	130.385	5.05	scaffold947:600805..605914	Nucleus	WRKYDQK/WRKYHQK/WRKYGQK	C-X4-C-X23-H-N-H/C-X4-C-X23-H-N-H/C-X4-C-X23-H-S-H	C2H2	AT2G03340	AtWRKY3
LuWRKY101	Lus10026409	211	23.511	5.97	scaffold898:992906..993891	Nucleus	WRKYGQK	C-X4-C-X23-H-N-H	C2H2	AT2G38470	AtWRKY33	聚类图通不过
LuWRKY102	Lus10033000	523	57.017	6.93	scaffold51:1026515..1029919	Nucleus	WRKYGHK	C-X4-C-X22-H-N-H/C-X23-H-N-H	C2H2	AT2G03340	AtWRKY3
