# Supplementary material for: Genome-wide identification and expression analysis of the WRKY transcription factor family in flax (Linum usitatissimum L.)
Source: BMC Genomics. 2021 May 22;22:375. doi: 10.1186/s12864-021-07697-w (PMC8141250; doi:10.1186/s12864-021-07697-w)
Supplement: Supplementary file 2 — Additional file 2: Table S2. The FPKM values of the WRKY genes in flax. [file 12864_2021_7697_MOESM2_ESM.xlsx]

## Sheet: Sheet1
Supplemental table S2 The FPKM values of the WRKY genes in flax
Gene name	Gene accession	S1	S2	S3	S4	S5	S6	S7	S8	SU	SM	SD	R	L
Group I(22）
LuWRKY1	Lus10000173	2.4	0.6	1.29333	0.486667	1.73	2.12	2.02	1.44	0.56	0.756667	0.83	1.74667	0.34
LuWRKY2	Lus10001265	79.3233	6.58	13.51	9.06333	7.64667	35.7367	3.32	179.86	3.01333	20.6767	32.3	23.4933	49.0033
LuWRKY3	Lus10003769	11.1567	13.9067	13.5467	12.2867	14.08	13.0733	15.6533	12.71	11.41	15.4133	15.2167	14.9367	7.70667
LuWRKY4	Lus10006368	12.82	11.66	13.1033	13.7533	13.1733	14.0167	16.49	21.19	11.9367	17.03	18.1833	19.11	14.8233
LuWRKY5	Lus10012215	80.5433	4.02	11.3267	8.40667	5.52	29.3233	1.96333	112.457	2.38333	19.75	18.85	13.41	41.8667
LuWRKY6	Lus10012322	4.86333	3.35667	3.34667	2.94667	4.32333	4.48333	5.26667	6.54667	4.34333	5.77	4.98667	5.46	5.09333
LuWRKY7	Lus10015377	5.43667	3.46	4.03667	3.50333	3.23	3.2	3.99667	6.60667	2.45667	5.14	5.20667	5.40667	6.60667
LuWRKY8	Lus10016595	23.4867	33.99	50.97	55.5067	35.2533	52.5433	27.88	40.8167	20.82	33.6233	31.1467	21.0967	10.4667
LuWRKY9	Lus10019898	9.2	9.11	2.35667	0.913333	1.44333	0.853333	3.86667	1.98333	17.8967	1.90333	0.746667	1.03667	1.14667
LuWRKY10	Lus10020215	1.18333	1.45667	1.15	0.716667	1.07	1.36667	1.02	0.8	1.16667	0.95	0.713333	0.563333	0.903333
LuWRKY11	Lus10022150	6.77	8.93667	10.1667	11.2733	11.6367	10.19	7.17667	6.46333	8.56333	8.74333	8.86333	9.64333	3.64333
LuWRKY12	Lus10026634	6.30333	1.48333	1.65333	1.03	1.57	2.92667	5.88	1.75333	0.273333	2.04667	5.44667	9.24333	0.543333
LuWRKY13	Lus10026838	0.826667	0.963333	0.743333	0.773333	0.646667	0.866667	0.91	0.776667	0.6	0.763333	0.74	0.656667	0.453333
LuWRKY14	Lus10027139	7.68333	15.2467	24.8133	18.6967	20.0867	22.5533	13.0033	17.63	12.9133	22.3067	22.62	19.0667	8.83333
LuWRKY15	Lus10030424	8.45	2.75667	4.76667	3.7	3.98333	4.77	9.32667	10.99	2.38667	6.15333	8.35333	10.7967	11.6867
LuWRKY16	Lus10032580	7.85667	9.92667	4.51667	1.85667	4.25333	4.75667	6.99667	5.94	3.33	4.80667	4.65667	4.40667	4.34
LuWRKY17	Lus10032887	25.58	27.66	52.0067	42.7467	44.5667	55.6433	32.6233	23.11	17.4467	62.0567	83.55	70.7733	12.6233
LuWRKY18	Lus10036268	6.59	6.97	7.81333	9.03333	7.72	9.25	7.64333	7.45333	8.46333	8.22667	7.40667	8.21	4.47333
LuWRKY19	Lus10036800	2.51333	0.146667	0.413333	0.43	0.47	0.913333	1.39333	0.686667	0.293333	0.41	0.936667	1.23	1.74333
LuWRKY20	Lus10037131	9.30333	0.48	3.29333	0.62	2.4	0.933333	8.04333	3.19	0.78	0.61	1.47333	3.03667	2.36
LuWRKY21	Lus10042243	91.4333	11.4333	24.7367	14.0167	11.0833	20.4633	9.40667	111.05	3.44	17.1533	18.5733	16.77	34.1633
LuWRKY22	Lus10043167	8.82667	10.0733	2.77333	1.32333	2.59	2.23333	5.06667	9.64667	1.75	2.09	2.43	2.27667	2.92
Group Iia(4)
LuWRKY23	Lus10002309	139.41	6.51667	9.26667	7.28	5.66	47.66	4.19	163.957	12.4767	28.69	20.95	16.3833	38.0767
LuWRKY24	Lus10024074	489.933	3.50667	4.53667	4.51	3.73333	44.9	1.54	227.243	14.1	39.9533	21.27	11.68	101.68
LuWRKY25	Lus10026082	179.08	8.21	11.2167	8.58333	10.0967	83.96	8.46	240.733	33.3133	45.0333	29.2867	19.0033	64.7067
LuWRKY26	Lus10041660	315.653	1.17667	2.15667	2.00667	1.59333	33.0033	0.9	117.047	5.34333	16.5033	13.0767	9.57	59.04
Group IIb(11)
LuWRKY27	Lus10015546	6.46667	0.0733333	0.336667	0.146667	0.0466667	0.0933333	0.146667	6.13667	0.0966667	0.0966667	0.553333	1.53	1.56
LuWRKY28	Lus10016682	0	0.0166667	0	0	0.0866667	0	0.0333333	0.14	0	0.05	0.0166667	0	0.0166667
LuWRKY29	Lus10021554	0	0	0.0133333	0	0	0.0133333	0	0.0133333	0	0	0	0.0133333	0
LuWRKY30	Lus10022959	0.163333	0.72	0.316667	0.306667	0.216667	0.0433333	0.0133333	0	0.366667	0.03	0.07	0.0266667	0
LuWRKY31	Lus10023615	0.0533333	0	0	0	0	0	0.0133333	0.876667	0.0766667	0.0566667	0	0.0566667	0
LuWRKY32	Lus10024246	0.0933333	0	0	0	0	0	0	0.263333	0	0	0	0.02	0
LuWRKY33	Lus10035286	2.99667	1.01	1.91667	1.46667	1.58	1.98667	1.61667	8.26	0.53	3.18333	3.49667	3.20667	6.40667
LuWRKY34	Lus10035971	0	0	0	0	0	0.0766667	0.153333	0.833333	0	0.0766667	0.0733333	0.02	0.943333
LuWRKY35	Lus10036725	0.0166667	0	0	0	0	0	0	0.0666667	0	0	0	0	0
LuWRKY36	Lus10037205	0.07	0	0	0	0.0166667	0	0.07	0.326667	0	0	0.0333333	0.0333333	0.0166667
LuWRKY37	Lus10038028	0.21	0.04	0.04	0	0.0166667	0.02	0.36	1.67	0	0.0166667	0.0733333	0.313333	0
Group IIc(19)
LuWRKY38	Lus10003128	8.26333	0.0633333	0.126667	0	0.123333	0.503333	0.576667	66.6133	0	0.44	2.35333	16.8467	7.22333
LuWRKY39	Lus10004537	1.33	0.16	0.413333	0.0966667	0.0933333	0.0933333	0.286667	1.83	0	0.123333	1.43333	4.09	0.0366667
LuWRKY40	Lus10004612	0.506667	0.116667	0.366667	0.0866667	0.106667	0.113333	0.0866667	1.82667	0.0266667	0.166667	1.21	2.39333	0.276667
LuWRKY41	Lus10006848	2.48667	1.65	3.38	0.46	0.913333	0.406667	0.11	4.35333	0	0.47	1	1.12667	1.83667
LuWRKY42	Lus10007906	0.0433333	0	0	0	0	0	0	0.123333	0.0433333	0	0.16	1.74333	0.13
LuWRKY43	Lus10010851	1.75667	1.58333	2.85667	0.776667	1.98	1.50667	2.73333	0.786667	3.60667	1.18	0.756667	0.893333	2.04667
LuWRKY44	Lus10011346	4.52	0.126667	0.246667	0	0.486667	2.83667	1.42	93.02	0.256667	5.77	13.89	29.9367	80.43
LuWRKY45	Lus10012547	2.34333	0	0	0	0	0.283333	1.56333	0.856667	0	0.38	1.54333	1.22	0.226667
LuWRKY46	Lus10017067	24.3333	11.56	24.4733	34.8667	28.2533	19.5367	21.5733	50.0633	14.0967	22.9867	28.8267	32.0167	30.81
LuWRKY47	Lus10020832	6.17333	14.2233	16.3433	16.0567	16.9167	18.92	20.0067	20.7767	7.22	17.7467	21.0767	18.0333	0.423333
LuWRKY48	Lus10022278	15.95	14.6933	24.6233	2.57667	18.7833	15.66	22.6267	5.86667	9.1	14.0967	12.5233	15.4633	24.85
LuWRKY49	Lus10024380	1.17	1.70333	1.32333	0.433333	0.906667	1.25	2.00667	0.44	1.86667	0.823333	0.243333	0.28	8.85667
LuWRKY50	Lus10035841	129.237	38.9733	17.5633	9.67667	19	18.0767	7.18667	103.717	28.3733	21.59	29.8833	25.1233	18.0567
LuWRKY51	Lus10036401	0	0.0433333	0	0	0.0433333	0	0.0433333	0.0866667	0	0	0.0833333	2.15	0
LuWRKY52	Lus10036624	12.24	2.45667	1.76667	0.09	1.17333	0.173333	0.09	16.3233	0.583333	0.603333	2.39333	3.53333	0.29
LuWRKY53	Lus10036891	2.70667	2.18333	1.89333	2.21333	2.35667	3.10667	1.22	6.00333	1.53667	1.90667	4.57	8.48333	3.19333
LuWRKY54	Lus10037094	4.57667	5.04667	7.82333	10.2033	9.27667	7.39333	6.76	21.99	0.37	10.0933	13.0467	12.8067	5.63333
LuWRKY55	Lus10037785	8.08667	1.30333	1.21333	1.11667	0.97	1.29667	0.67	15.53	1.36	2.28	6.13667	10.4933	3.93667
LuWRKY56	Lus10041546	1.38333	0	0.09	0	0	0.136667	0.646667	2.74333	0	0.723333	1.78	5.29	0.146667
Group IId(11)
LuWRKY57	Lus10006261	38.6833	21.6533	27.0267	23.1067	15.0533	20.82	17.87	59.4633	11.71	21.6433	27.8433	32.25	32.8867
LuWRKY58	Lus10010053	21.4367	34.3467	14.29	12.2033	13.16	14.82	17.95	32.8433	19.53	22.8167	55.2333	90.7933	16.9567
LuWRKY59	Lus10014745	15.96	17.9933	16.7767	8.01667	15.6567	14.42	26.0733	20.1533	12.4067	17.3333	20.62	19.7533	9.11333
LuWRKY60	Lus10018776	2.68	5.29667	6.19667	3.06	7.16333	5.86333	5.39333	7.21	3.50333	6.77667	4.48333	7.29333	2.82
LuWRKY61	Lus10020136	61.44	21.2533	13.46	15.2033	10.7333	24.2667	20.3433	66.1	19.5233	25.3767	38.6367	35.03	14.2533
LuWRKY62	Lus10021999	2.08333	2.92333	1.55333	1.19	1.83333	2.74667	3.71	2.15	2.36	1.14333	2.99333	3.81333	0.0266667
LuWRKY63	Lus10024864	8.60333	13.57	11.0867	8.36	13.49	15.0933	9.15	10.33	11.77	15.1067	11.4567	14.2167	16.9967
LuWRKY64	Lus10026936	32.42	23.6867	19.4967	17.7267	14.4	31.7433	19.3467	66.6567	23.56	24.0933	33.4233	23.58	19.09
LuWRKY65	Lus10033857	10.9767	13.91	18.24	9.8	16.5233	11.4233	18.94	14.4333	8.26	16.8567	18.6267	19.48	6.09
LuWRKY66	Lus10041600	87.99	40.81	37.5867	39.3033	27.4	48.7933	40.13	120.33	37.11	54.0367	81.1533	66.0267	42.26
LuWRKY67	Lus10042538	2.43	3.11333	3.04	2.90333	5.86667	13.4067	13.1833	4.38	5.12333	3.92333	14.9533	18.2467	0.0333333
Group IIe(12)
LuWRKY68	Lus10005428	2.71667	2.60333	6.88333	1.42667	6.04667	7.47	17.2367	13.6367	0.723333	13.4967	10.6367	9.38667	8.22667
LuWRKY69	Lus10007305	0.86	0.103333	0.386667	0.15	0.433333	1.41333	3.05667	8.56333	0.103333	1.12333	7.03667	12.1933	8.06333
LuWRKY70	Lus10007907	8.37667	24.2633	19.22	38.8033	25.2633	70	6.77667	24.21	15.9033	36.2633	90.7167	47.2733	4.86
LuWRKY71	Lus10015229	0.433333	1.2	5.5	1.67667	5.49	11.58	11.53	16.8133	0.286667	12.19	10.6867	9.22	28.52
LuWRKY72	Lus10018815	0	0	0	0	0	0	0	0	0	0	0	0	0
LuWRKY73	Lus10024676	2.89	0	0	0	0	0	0	0.34	0	0	0.03	0.0633333	0
LuWRKY74	Lus10027538	0.306667	0.313333	0	0.0433333	0	0.04	0.286667	0.12	0.0633333	0.14	1.44333	4.01	0.0433333
LuWRKY75	Lus10029252	0.173333	0	0.16	0	0.113333	0.386667	0.803333	1.39333	0	0.256667	0.973333	2.61667	0.69
LuWRKY76	Lus10032303	0.556667	0	0	0	0.0266667	0	0	0.07	0	0	0	0.03	0
LuWRKY77	Lus10036399	7.65	11.29	4.90667	8.33	5.04667	9.83667	5.11	20.4033	8.19	5.65667	13.6267	11.24	3.34
LuWRKY78	Lus10038426	0.996667	1.46	1.14333	1.62333	1.17	1.37	0.6	1.29667	1.31	2.2	0.91	0.203333	0.36
LuWRKY79	Lus10039295	6.82667	6.65667	0.306667	0.413333	0.136667	0.38	1.05667	1.88667	0.903333	0.956667	6.84	18.6067	1.72667
Group III(16)
LuWRKY80	Lus10001062	6.19333	0.466667	0.65	0.896667	0.06	0.29	0.0233333	2.00667	0.536667	0.243333	0.57	0.153333	0.763333
LuWRKY81	Lus10001902	29.2333	4.63333	7.8	5.9	2.48667	6.39	1.05	20.4167	0.493333	12.39	19.3733	3.55667	10.87
LuWRKY82	Lus10003894	0.576667	0.333333	0.326667	0.0533333	0.32	0.376667	0.596667	2.45	0.633333	0.29	0.153333	0.186667	3.09667
LuWRKY83	Lus10012870	142.143	38.7033	18.76	6.06667	8.48333	21.33	2.23667	147.767	22.4067	10.4033	20.2267	15.1567	23.41
LuWRKY84	Lus10014177	11.8	0.413333	0.06	0.09	0.2	1.73667	0	36.2167	0.3	0.4	0.383333	0.54	1.57667
LuWRKY85	Lus10022736	63.4167	0.573333	0.883333	0.243333	0.203333	2.53	0	55.8267	0.813333	0.553333	0.96	1.17667	4.42
LuWRKY86	Lus10023099	151.563	11.0367	15.7967	16.57	6.63333	33.3767	5.54	190.903	8.13333	36.9933	20.0133	12.4367	81.3267
LuWRKY87	Lus10025133	63.1467	20.9033	9.85667	9.52	7.56667	15.2033	0.82	355.96	4.15	3.95667	19.9767	17.7967	2.07
LuWRKY88	Lus10025216	22.1433	8.66333	4.79333	2.39333	1.97667	3.46	0.08	72.0933	2.09333	0.606667	6.33667	9.07	0.54
LuWRKY89	Lus10029021	96.6867	11.8433	10.6967	1.80333	4.65	9.19667	2.95667	120.98	9.67333	3.91	18.77	13.78	8.25333
LuWRKY90	Lus10029022	0	0	0.0366667	0	0	0	0	0.17	0	0	0	0	0
LuWRKY91	Lus10030517	139.49	18.3267	13.87	4.06667	5.06	14.8967	1.16	106.02	7.07333	5.93	14.12	9.95333	15.8267
LuWRKY92	Lus10032372	148.837	9.45667	16.1833	22.6733	5.79667	37.8367	4.70667	241.677	10.7933	45.8133	35.8333	16.7333	103.77
LuWRKY93	Lus10034244	31.25	3.57333	3.43333	0.6	1.31667	2.32333	0.77	88.3467	1.82	1.04667	5.73333	6.87333	5.55667
LuWRKY94	Lus10034245	0	0	0	0.0333333	0.03	0	0	0.156667	0	0.03	0	0.03	0.03
LuWRKY95	Lus10039331	11.62	1.44	2.23	2.67667	0.783333	1.84667	0.19	5.84	0.25	1.14667	1.93667	0.676667	2.17
Unclassified(7)
LuWRKY96	Lus10012027	8.30667	2.46	2.72333	3.32333	2.79	2.67	2.51	5.76333	0.963333	3.11	3.34	1.92333	3.99333
LuWRKY97	Lus10012029	0	0	0	0	0	0	0	0	0	0	0	0	0
LuWRKY98	Lus10012030	13.0933	1.94333	2.12	1.24667	1.90667	1.59667	1.87	4.83667	1.43333	2.38	3.42667	4.63667	1.87667
LuWRKY99	Lus10012678	11.4533	23.06	28.0833	16.84	38.2267	42.2467	59.6767	32.5867	18.4433	35.8433	52.3067	42.6533	0.23
LuWRKY100	Lus10016282	3.28333	1.83333	2.12	0.863333	1.86333	2.43667	2.91	4.79	1.48333	2.94333	5.05333	4.19	3.06667
LuWRKY101	Lus10026409	94.5533	10.0367	23.8633	9.74333	9.20333	18.9067	11.31	94.2733	3.38333	11.38	16.1767	16.3133	33.8133
LuWRKY102	Lus10033000	6.51667	5.44333	6.1	6.07667	6.54333	5.78667	6.44	10.57	4.81667	6.81	8.71	10.22	8.7
