# Supplementary material for: Genome-wide identification and expression analysis of the WRKY transcription factor family in flax (Linum usitatissimum L.)
Source: BMC Genomics. 2021 May 22;22:375. doi: 10.1186/s12864-021-07697-w (PMC8141250; doi:10.1186/s12864-021-07697-w)
Supplement: Supplementary file 3 — Additional file 3: Table S3. The contents of cellulose, hemicellulose, and lignin at different developmental stages and in different tissues. [file 12864_2021_7697_MOESM3_ESM.xlsx]

## Sheet: Sheet1
Supplemental table S3 The contents of cellulose, hemicellulose, and lignin at different developmental stages and in different tissues
Chemical composition	S1	S2	S3	S4	S5	S6	S7	S8	SU	SM	SD	R	L
Cellulose content ( mg·g-1 DW)	305.09±4.67	424.33±4.19	421.52±1.76	498.06±9.42	489.01±6.76	555.04±4.07	556.98±1.29	481.92±11.13	243.39±2.15	413.39±2.46	490.81±8.40	336.98±6.27	96.99±1.26
Hemicellulose content ( mg·g-1 DW)	218.48±1.47	204.86±3.55	215.63±3.48	157.10±2.28	133.33±2.93	136.95±1.11	129.88±1.62	126.30±2.89	166.42±1.69	159.98±0.45	138.12±1.46	180.22±1.91	129.62±3.09
Lignin content ( % DW)	19.91±0.23	16.93±0.09	20.22±0.45	24.35±0.26	20.20±0.39	21.32±0.41	22.52±0.80	23.87±0.59	19.60±0.14	21.52±0.14	22.73±0.13	31.76±0.21	17.45±0.25

## Sheet: Sheet2
Supplemental table S5 The contents of cellulose, hemicellulose, and lignin at different developmental stages in flax
