# Supplementary material for: Genome-wide identification and expression analysis of the WRKY transcription factor family in flax (Linum usitatissimum L.)
Source: BMC Genomics. 2021 May 22;22:375. doi: 10.1186/s12864-021-07697-w (PMC8141250; doi:10.1186/s12864-021-07697-w)
Supplement: Supplementary file 4 — Additional file 4: Table S4. The co-expressed genes with the LuWRKY genes. [file 12864_2021_7697_MOESM4_ESM.xlsx]

## Sheet: Sheet1
Supplemental table S4 The co-expressed genes with the LuWRKY genes
from Node	Description	to Node	Description	Weight
Lus10001062	LuWRKY80	Lus10018793	Uncharacterized protein family, UPF0114	0.521614
Lus10003128	LuWRKY38	BGI_novel_G000123	Novel gene	0.532064
Lus10003128	LuWRKY38	BGI_novel_G000397	Novel gene	0.544712
Lus10003128	LuWRKY38	BGI_novel_G000533	Novel gene	0.547581
Lus10003128	LuWRKY38	BGI_novel_G000654	Novel gene	0.542671
Lus10003128	LuWRKY38	BGI_novel_G000672	Novel gene	0.527077
Lus10003128	LuWRKY38	BGI_novel_G000996	Novel gene	0.527508
Lus10003128	LuWRKY38	BGI_novel_G001056	Novel gene	0.545429
Lus10003128	LuWRKY38	BGI_novel_G001176	Novel gene	0.529167
Lus10003128	LuWRKY38	BGI_novel_G001793	Novel gene	0.547459
Lus10003128	LuWRKY38	BGI_novel_G001875	Novel gene	0.526496
Lus10003128	LuWRKY38	BGI_novel_G002450	Novel gene	0.549203
Lus10003128	LuWRKY38	BGI_novel_G002642	Novel gene	0.542497							））
Lus10003128	LuWRKY38	BGI_novel_G002801	Novel gene	0.528718
Lus10003128	LuWRKY38	BGI_novel_G002847	Novel gene	0.526397
Lus10003128	LuWRKY38	BGI_novel_G003642	Novel gene	0.527579
Lus10003128	LuWRKY38	BGI_novel_G004024	Novel gene	0.541869
Lus10003128	LuWRKY38	BGI_novel_G004152	Novel gene	0.537794
Lus10003128	LuWRKY38	BGI_novel_G004612	Novel gene	0.55231
Lus10003128	LuWRKY38	Lus10000097	BAX INHIBITOR 1	0.523982
Lus10003128	LuWRKY38	Lus10000340	HSP90 co-chaperone p23	0.545423
Lus10003128	LuWRKY38	Lus10000492	HEAT SHOCK TRANSCRIPTION FACTOR	0.543906
Lus10003128	LuWRKY38	Lus10000589	BAX INHIBITOR 1	0.536536
Lus10003128	LuWRKY38	Lus10000868	Protein of unknown function (DUF3353)	0.534064
Lus10003128	LuWRKY38	Lus10000932	22.0 KDA HEAT SHOCK PROTEIN	0.54287
Lus10003128	LuWRKY38	Lus10001402	Cell division protein 48 (CDC48)	0.54764
Lus10003128	LuWRKY38	Lus10001417	uncharacterized protein	0.539763
Lus10003128	LuWRKY38	Lus10001577	GRAS domain family (GRAS)	0.526395
Lus10003128	LuWRKY38	Lus10001965	Tetrahydroberberine oxidase	0.551014
Lus10003128	LuWRKY38	Lus10002194	E3 ubiquitin-protein ligase ATL41	0.542119
Lus10003128	LuWRKY38	Lus10002319	HEAT SHOCK 70 KDA PROTEIN 5	0.548085
Lus10003128	LuWRKY38	Lus10002324	coatomer, subunit beta' (COPB2, SEC27)	0.545701
Lus10003128	LuWRKY38	Lus10002355	DNAJ HOMOLOG SUBFAMILY C MEMBER	0.54798
Lus10003128	LuWRKY38	Lus10002555	uncharacterized protein	0.520391
Lus10003128	LuWRKY38	Lus10002654	SGT1 PROTEIN HSGT1 SUPPRESSOR OF GCR2	0.551103
Lus10003128	LuWRKY38	Lus10002655	KINASE INTERACTING (KIP1-LIKE) FAMILY PROTEIN	0.524276
Lus10003128	LuWRKY38	Lus10002842	PROGRAMMED CELL DEATH 4	0.526932
Lus10003128	LuWRKY38	Lus10002852	DNAJ DOMAIN-CONTAINING PROTEIN	0.544317
Lus10003128	LuWRKY38	Lus10003099	exosome complex component CSL4	0.537137
Lus10003128	LuWRKY38	Lus10003224	26S proteasome regulatory complex, ATPase RPT4	0.530129
Lus10003128	LuWRKY38	Lus10003234	26S proteasome regulatory complex, ATPase RPT4	0.544215
Lus10003128	LuWRKY38	Lus10003372	PROGRAMMED CELL DEATH 4	0.549003
Lus10003128	LuWRKY38	Lus10003380	DNAJ DOMAIN-CONTAINING PROTEIN	0.5439
Lus10003128	LuWRKY38	Lus10003401	Wall-associated receptor kinase galacturonan-binding (GUB_WAK_bind)	0.533514
Lus10003128	LuWRKY38	Lus10003961	hsp70-interacting protein (HSPBP1)	0.539857
Lus10003128	LuWRKY38	Lus10004039	15.7 KDA HEAT SHOCK PROTEIN, PEROXISOMAL	0.5439
Lus10003128	LuWRKY38	Lus10004176	Delta(12)-fatty-acid desaturase	0.550029
Lus10003128	LuWRKY38	Lus10004177	Delta(12)-fatty-acid desaturase	0.549058
Lus10003128	LuWRKY38	Lus10004178	Delta(12)-fatty-acid desaturase	0.559456
Lus10003128	LuWRKY38	Lus10004180	Delta(12)-fatty-acid desaturase	0.546796
Lus10003128	LuWRKY38	Lus10004191	WDSAM1 PROTEIN	0.537789
Lus10003128	LuWRKY38	Lus10004336	stress-induced-phosphoprotein 1 (STIP1)	0.551589
Lus10003128	LuWRKY38	Lus10004410	haumatin family (Thaumatin)	0.525693
Lus10003128	LuWRKY38	Lus10004958	SOMATIC EMBRYOGENESIS RECEPTOR KINASE 1	0.536258
Lus10003128	LuWRKY38	Lus10004977	E3 ubiquitin-protein ligase SDIR1	0.540943
Lus10003128	LuWRKY38	Lus10005399	ent-kaurene synthase	0.523836
Lus10003128	LuWRKY38	Lus10005953	heat shock 70kDa protein 1/8 (HSPA1_8)	0.546679
Lus10003128	LuWRKY38	Lus10006140	ZINC METALLOPEPTIDASE EGY3, CHLOROPLASTIC-RELATED	0.547413
Lus10003128	LuWRKY38	Lus10006157	LACCASE-15	0.523858
Lus10003128	LuWRKY38	Lus10006302	haumatin family (Thaumatin)	0.550542
Lus10003128	LuWRKY38	Lus10006686	copper chaperone for superoxide dismutase (CCS)	0.536069
Lus10003128	LuWRKY38	Lus10006691	O-METHYLTRANSFERASE	0.527898
Lus10003128	LuWRKY38	Lus10006732	NB-ARC domain (NB-ARC)	0.535696
Lus10003128	LuWRKY38	Lus10006925	Ent-copalyl diphosphate synthase	0.533908
Lus10003128	LuWRKY38	Lus10007031	copper chaperone for superoxide dismutase (CCS)	0.538308
Lus10003128	LuWRKY38	Lus10007251	aldose 1-epimerase (galM, GALM)	0.544723
Lus10003128	LuWRKY38	Lus10007503	MYB-LIKE DNA-BINDING PROTEIN	0.535962
Lus10003128	LuWRKY38	Lus10007525	LOB DOMAIN-CONTAINING PROTEIN 12	0.546347
Lus10003128	LuWRKY38	Lus10007536	CALCIUM-BINDING PROTEIN CML30-RELATED	0.525805
Lus10003128	LuWRKY38	Lus10007610	ATP BINDING / PROTEIN KINASE-RELATED	0.537482
Lus10003128	LuWRKY38	Lus10007625	(2R)-phospho-3-sulfolactate synthase (ComA)	0.539658
Lus10003128	LuWRKY38	Lus10007746	F14N23.10	0.525342
Lus10003128	LuWRKY38	Lus10009039	molecular chaperone DnaK (dnaK)	0.548061
Lus10003128	LuWRKY38	Lus10009085	SMALL HEAT-SHOCK PROTEIN HSP20 FAMILY	0.547662
Lus10003128	LuWRKY38	Lus10009105	EXPRESSED PROTEIN	0.544584
Lus10003128	LuWRKY38	Lus10009351	HEAT STRESS TRANSCRIPTION FACTOR B-1	0.537997
Lus10003128	LuWRKY38	Lus10009386	GABA TRANSPORTER 1	0.524624
Lus10003128	LuWRKY38	Lus10009422	ubiquitin-conjugating enzyme E2 D/E (UBE2D_E, UBC4, UBC5)	0.549442
Lus10003128	LuWRKY38	Lus10009608	Protein of unknown function (DUF3353)	0.522553
Lus10003128	LuWRKY38	Lus10009677	molecular chaperone DnaK (dnaK)	0.546359
Lus10003128	LuWRKY38	Lus10009911	Protease inhibitor/seed storage/LTP family	0.540607
Lus10003128	LuWRKY38	Lus10009937	peroxidase	0.533854
Lus10003128	LuWRKY38	Lus10010133	BAG FAMILY MOLECULAR CHAPERONE REGULATOR 6REGULATOR 6	0.545672
Lus10003128	LuWRKY38	Lus10010194	uncharacterized protein	0.520915
Lus10003128	LuWRKY38	Lus10010343	BAG FAMILY MOLECULAR CHAPERONE REGULATOR 6	0.533425
Lus10003128	LuWRKY38	Lus10010681	PROTEIN LURP-ONE-RELATED 8	0.530925
Lus10003128	LuWRKY38	Lus10010702	Pathogenesis-related protein Bet v I family (Bet_v_1)	0.544226
Lus10003128	LuWRKY38	Lus10010821	CYTOCHROME P450, FAMILY 721, SUBFAMILY A, POLYPEPTIDE 1	0.56251
Lus10003128	LuWRKY38	Lus10010897	inositol 3-alpha-galactosyltransferase (GOLS)	0.546751
Lus10003128	LuWRKY38	Lus10010915	CARBOXYLATE CLAMP-TETRATRICOPEPTIDE REPEAT	0.540429
Lus10003128	LuWRKY38	Lus10010988	Allyl-alcohol dehydrogenase	0.56334
Lus10003128	LuWRKY38	Lus10011006	BAX INHIBITOR 1	0.549368
Lus10003128	LuWRKY38	Lus10011092	OVATE FAMILY PROTEIN 8	0.535855
Lus10003128	LuWRKY38	Lus10011240	LEUCINE-RICH REPEAT-CONTAINING PROTEIN	0.53254
Lus10003128	LuWRKY38	Lus10011242	LEUCINE-RICH REPEAT-CONTAINING PROTEIN	0.533073
Lus10003128	LuWRKY38	Lus10011278	LEUCINE-RICH REPEAT-CONTAINING PROTEIN	0.520455
Lus10003128	LuWRKY38	Lus10011517	PROTEIN KINASE FAMILY PROTEIN	0.546488
Lus10003128	LuWRKY38	Lus10011770	CHAPERONIN	0.547742
Lus10003128	LuWRKY38	Lus10011786	PROTEIN NRT1	0.523225
Lus10003128	LuWRKY38	Lus10011902	CHAPERONIN	0.530383
Lus10003128	LuWRKY38	Lus10011963	uncharacterized protein	0.539797
Lus10003128	LuWRKY38	Lus10012064	uncharacterized protein	0.529294
Lus10003128	LuWRKY38	Lus10012073	CARBOXYLESTERASE 12-RELATED	0.546381
Lus10003128	LuWRKY38	Lus10012223	Phenylpyruvate tautomerase / Phenylpyruvic keto--enol isomerase	0.522453
Lus10003128	LuWRKY38	Lus10012329	heat shock protein 90kDa beta (HSP90B, TRA1)	0.529171
Lus10003128	LuWRKY38	Lus10012648	BAG FAMILY MOLECULAR CHAPERONE REGULATOR 6	0.546516
Lus10003128	LuWRKY38	Lus10012684	peroxidase	0.5575
Lus10003128	LuWRKY38	Lus10013218	NADH OXIDOREDUCTASE-RELATED	0.531583
Lus10003128	LuWRKY38	Lus10013323	GB	0.526609
Lus10003128	LuWRKY38	Lus10013364	DNAJ HOMOLOG SUBFAMILY C MEMBER	0.555794
Lus10003128	LuWRKY38	Lus10013797	HEAT STRESS TRANSCRIPTION FACTOR A-2-RELATED	0.525993
Lus10003128	LuWRKY38	Lus10013902	Receptor protein-tyrosine kinase	0.545491
Lus10003128	LuWRKY38	Lus10013945	O-METHYLTRANSFERASE	0.528815
Lus10003128	LuWRKY38	Lus10013981	DNAJ HOMOLOG SUBFAMILY C MEMBER	0.552371
Lus10003128	LuWRKY38	Lus10014083	Scopoletin glucosyltransferase	0.575578
Lus10003128	LuWRKY38	Lus10014086	Scopoletin glucosyltransferase	0.526841
Lus10003128	LuWRKY38	Lus10014594	PPR repeat family (PPR_2)	0.525261
Lus10003128	LuWRKY38	Lus10014648	L-TYPE LECTIN-DOMAIN CONTAINING RECEPTOR KINASE IX.1-RELATED	0.544127
Lus10003128	LuWRKY38	Lus10014689	(+)-neomenthol dehydrogenase	0.544119
Lus10003128	LuWRKY38	Lus10014698	(+)-neomenthol dehydrogenase	0.528061
Lus10003128	LuWRKY38	Lus10014811	Protein tyrosine kinase (Pkinase_Tyr)	0.540315
Lus10003128	LuWRKY38	Lus10014820	SERINE/THREONINE-PROTEIN KINASE	0.522797
Lus10003128	LuWRKY38	Lus10014876	SMALL HEAT-SHOCK PROTEIN HSP20 FAMILY	0.54747
Lus10003128	LuWRKY38	Lus10014905	DISEASE RESISTANCE FAMILY PROTEIN/LRR FAMILY PROTEIN-RELATED	0.548277
Lus10003128	LuWRKY38	Lus10015285	Cysteine proteinase Cathepsin L	0.542143
Lus10003128	LuWRKY38	Lus10015402	DNAJ HOMOLOG SUBFAMILY C MEMBER	0.547592
Lus10003128	LuWRKY38	Lus10015521	DAD1-LIKE ACYLHYDROLASE	0.539933
Lus10003128	LuWRKY38	Lus10015873	MYELOID LEUKEMIA FACTOR	0.532469
Lus10003128	LuWRKY38	Lus10016111	uncharacterized protein	0.536983
Lus10003128	LuWRKY38	Lus10016456	17.6 KDA CLASS I HEAT SHOCK PROTEIN 1-RELATED	0.550562
Lus10003128	LuWRKY38	Lus10016457	17.6 KDA CLASS I HEAT SHOCK PROTEIN 1-RELATED	0.550889
Lus10003128	LuWRKY38	Lus10016458	17.6 KDA CLASS I HEAT SHOCK PROTEIN 1-RELATED	0.551046
Lus10003128	LuWRKY38	Lus10016562	EUKARYOTIC TRANSLATION INITIATION FACTOR 3 EIF3 -RELATED	0.54801
Lus10003128	LuWRKY38	Lus10016720	solute carrier family 25 (mitochondrial phosphate transporter), member 3 (SLC25A3)	0.533011
Lus10003128	LuWRKY38	Lus10016859	PAN-like domain (PAN_2)	0.529383
Lus10003128	LuWRKY38	Lus10016962	EUKARYOTIC TRANSLATION INITIATION FACTOR 3 EIF3 -RELATED	0.528126
Lus10003128	LuWRKY38	Lus10016963	uncharacterized protein	0.524098
Lus10003128	LuWRKY38	Lus10017240	AHSA1 PROTEIN	0.547528
Lus10003128	LuWRKY38	Lus10017241	DNA-3-methyladenine glycosylase (MPG)	0.550481
Lus10003128	LuWRKY38	Lus10017328	uncharacterized protein	0.542388
Lus10003128	LuWRKY38	Lus10017431	LOB DOMAIN-CONTAINING PROTEIN 12	0.537165
Lus10003128	LuWRKY38	Lus10017541	CATION/H(+) ANTIPORTER 18	0.539339
Lus10003128	LuWRKY38	Lus10017687	DNAJ HEAT SHOCK PROTEIN	0.549978
Lus10003128	LuWRKY38	Lus10018021	LEUCINE-RICH REPEAT-CONTAINING PROTEIN	0.530435
Lus10003128	LuWRKY38	Lus10018166	zinc-ribbon family (zinc_ribbon_15)	0.543285
Lus10003128	LuWRKY38	Lus10018387	Phosphosulfolactate synthase / PSL synthase	0.543877
Lus10003128	LuWRKY38	Lus10018717	Isoflavone 2'-hydroxylase	0.556113
Lus10003128	LuWRKY38	Lus10018898	CYP26A	0.54396
Lus10003128	LuWRKY38	Lus10019060	Glycosyl hydrolases family 18	0.550975
Lus10003128	LuWRKY38	Lus10019090	Glycosyl hydrolases family 18	0.54029
Lus10003128	LuWRKY38	Lus10019460	Psoralen synthase	0.535411
Lus10003128	LuWRKY38	Lus10019498	Pectin methylesterase	0.538325
Lus10003128	LuWRKY38	Lus10019739	F-box associated domain (FBA_3)	0.551824
Lus10003128	LuWRKY38	Lus10019832	Scopoletin glucosyltransferase	0.550429
Lus10003128	LuWRKY38	Lus10019915	Molecular chaperones GRP78/BiP/KAR2, HSP70 superfamily	0.551386
Lus10003128	LuWRKY38	Lus10019933	interleukin-1 receptor-associated kinase 4 (IRAK4)	0.53487
Lus10003128	LuWRKY38	Lus10020249	Agglutinin	0.53948
Lus10003128	LuWRKY38	Lus10020491	pathogenesis-related protein 1 (PR1)	0.537954
Lus10003128	LuWRKY38	Lus10020492	F2J10.6 PROTEIN-RELATED	0.533856
Lus10003128	LuWRKY38	Lus10020493	pathogenesis-related protein 1 (PR1)	0.543101
Lus10003128	LuWRKY38	Lus10020540	U2 SNRNP AUXILIARY FACTOR, SMALL SUBUNIT	0.523681
Lus10003128	LuWRKY38	Lus10020815	Alpha crystallins	0.551511
Lus10003128	LuWRKY38	Lus10021072	AHSA1 PROTEIN	0.547883
Lus10003128	LuWRKY38	Lus10021090	N-acetylated-alpha-linked acidic dipeptidase (NAALAD)	0.528551
Lus10003128	LuWRKY38	Lus10021159	ATP-dependent Clp protease ATP-binding subunit ClpB	0.548754
Lus10003128	LuWRKY38	Lus10021406	uncharacterized protein	0.531838
Lus10003128	LuWRKY38	Lus10021432	HEAVY METAL TRANSPORT	0.52475
Lus10003128	LuWRKY38	Lus10022005	VQ motif (VQ)	0.527252
Lus10003128	LuWRKY38	Lus10022083	HEAT SHOCK TRANSCRIPTION FACTOR	0.531362
Lus10003128	LuWRKY38	Lus10022085	uncharacterized protein (K06890)	0.546087
Lus10003128	LuWRKY38	Lus10022191	1-AMINOCYCLOPROPANE-1-CARBOXYLATE OXIDASE HOMOLOG 10-RELATED	0.539209
Lus10003128	LuWRKY38	Lus10022192	Deacetoxyvindoline 4-hydroxylase	0.53895
Lus10003128	LuWRKY38	Lus10022322	SMALL HEAT-SHOCK PROTEIN HSP20 FAMILY	0.545102
Lus10003128	LuWRKY38	Lus10022329	LYSINE HISTIDINE TRANSPORTER 1-RELATED	0.520202
Lus10003128	LuWRKY38	Lus10022756	SHORT-CHAIN DEHYDROGENASE REDUCTASE 2A	0.540267
Lus10003128	LuWRKY38	Lus10023018	Cell division protein 48 (CDC48), domain 2 (CDC48_2)	0.549792
Lus10003128	LuWRKY38	Lus10023271	CATIONIC AMINO ACID TRANSPORTER 1	0.530339
Lus10003128	LuWRKY38	Lus10023370	uncharacterized protein	0.522824
Lus10003128	LuWRKY38	Lus10023418	heat shock 70kDa protein 1/8 (HSPA1_8)	0.546944
Lus10003128	LuWRKY38	Lus10023423	heat shock 70kDa protein 1/8 (HSPA1_8)	0.54876
Lus10003128	LuWRKY38	Lus10023450	EXOCYST SUBUNIT EXO70 FAMILY PROTEIN H1-RELATED	0.538561
Lus10003128	LuWRKY38	Lus10023743	PROTEIN NRT1/ PTR FAMILY 5.2-RELATED	0.528747
Lus10003128	LuWRKY38	Lus10023858	PEROXIDASE 10	0.542405
Lus10003128	LuWRKY38	Lus10024119	TELOMERASE-BINDING PROTEIN P23 HSP90 CO-CHAPERONE	0.548543
Lus10003128	LuWRKY38	Lus10024225	26.5 KDA HEAT SHOCK PROTEIN, MITOCHONDRIAL	0.54579
Lus10003128	LuWRKY38	Lus10024505	C2 domain (C2)	0.532281
Lus10003128	LuWRKY38	Lus10024583	UGT85A24	0.540886
Lus10003128	LuWRKY38	Lus10024715	NUCLEOPORIN-RELATED	0.522949
Lus10003128	LuWRKY38	Lus10024721	DISEASE RESISTANCE FAMILY PROTEIN/LRR FAMILY PROTEIN-RELATED	0.533711
Lus10003128	LuWRKY38	Lus10025005	17.6 KDA CLASS II HEAT SHOCK PROTEIN-RELATED	0.548072
Lus10003128	LuWRKY38	Lus10025133	WRKY	0.5297
Lus10003128	LuWRKY38	Lus10025253	PROTEIN LURP-ONE-RELATED 1-RELATED	0.527419
Lus10003128	LuWRKY38	Lus10025291	EXOCYST SUBUNIT EXO70 FAMILY PROTEIN-RELATED	0.530261
Lus10003128	LuWRKY38	Lus10025333	heat shock 70kDa protein 1/8 (HSPA1_8)	0.542853
Lus10003128	LuWRKY38	Lus10025749	Cytochrome P450 CYP2 subfamily	0.540168
Lus10003128	LuWRKY38	Lus10025888	FK506-binding protein 4/5 (FKBP4_5)	0.550162
Lus10003128	LuWRKY38	Lus10025900	INTERFERON-INDUCED PROTEIN 44	0.535029
Lus10003128	LuWRKY38	Lus10025902	Xenobiotic monooxygenase	0.535989
Lus10003128	LuWRKY38	Lus10025950	uncharacterized protein	0.552163
Lus10003128	LuWRKY38	Lus10025985	Cotton fibre expressed protein (DUF761)	0.538113
Lus10003128	LuWRKY38	Lus10026094	coatomer, subunit beta' (COPB2, SEC27)	0.547536
Lus10003128	LuWRKY38	Lus10026099	HEAT SHOCK 70 KDA PROTEIN 5	0.547307
Lus10003128	LuWRKY38	Lus10026100	HEAT SHOCK 70 KDA PROTEIN 5	0.546626
Lus10003128	LuWRKY38	Lus10026145	choline/ethanolamine kinase (CHK)	0.543145
Lus10003128	LuWRKY38	Lus10026173	Thebaine 6-O-demethylase	0.545436
Lus10003128	LuWRKY38	Lus10026234	B3 DOMAIN-CONTAINING PROTEIN REM-LIKE 1-RELATED	0.534295
Lus10003128	LuWRKY38	Lus10026252	Premnaspirodiene oxygenase	0.534568
Lus10003128	LuWRKY38	Lus10026262	SMALL HEAT-SHOCK PROTEIN HSP20 FAMILY	0.548508
Lus10003128	LuWRKY38	Lus10026453	17.6 KDA CLASS II HEAT SHOCK PROTEIN-RELATED	0.545967
Lus10003128	LuWRKY38	Lus10026738	BOMB/KIRA PROTEINS	0.52945
Lus10003128	LuWRKY38	Lus10026960	protein FAM32A (FAM32A)	0.547503
Lus10003128	LuWRKY38	Lus10027145	Salt stress response/antifungal (Stress-antifung)	0.559673
Lus10003128	LuWRKY38	Lus10027303	HEAT SHOCK PROTEIN 90	0.547751
Lus10003128	LuWRKY38	Lus10027429	N-methylcoclaurine 3'-monooxygenase	0.527476
Lus10003128	LuWRKY38	Lus10027517	molecular chaperone HtpG (htpG, HSP90A)	0.54741
Lus10003128	LuWRKY38	Lus10027518	HEAT SHOCK PROTEIN 90-1	0.546867
Lus10003128	LuWRKY38	Lus10027560	Lysozyme / Muramidase	0.536199
Lus10003128	LuWRKY38	Lus10027608	uncharacterized protein	0.536781
Lus10003128	LuWRKY38	Lus10027679	raffinose synthase	0.53016
Lus10003128	LuWRKY38	Lus10027909	CARBOXYLESTERASE 12-RELATED	0.553304
Lus10003128	LuWRKY38	Lus10028377	Chitinase class I (Glyco_hydro_19)	0.523936
Lus10003128	LuWRKY38	Lus10028540	MATE EFFLUX FAMILY PROTEIN-RELATED	0.537953
Lus10003128	LuWRKY38	Lus10028628	CYP720B1	0.548979
Lus10003128	LuWRKY38	Lus10028654	CYTOCHROME P450 89A2-RELATED	0.532069
Lus10003128	LuWRKY38	Lus10028898	Geraniol 8-hydroxylase / G10H	0.526631
Lus10003128	LuWRKY38	Lus10028919	stress-induced-phosphoprotein 1 (STIP1)	0.553733
Lus10003128	LuWRKY38	Lus10028936	uncharacterized protein	0.534232
Lus10003128	LuWRKY38	Lus10029505	PEPTIDYL-PROLYL CIS-TRANS ISOMERASE FKBP42	0.528026
Lus10003128	LuWRKY38	Lus10029721	PROTEIN KINASE FAMILY PROTEIN	0.539339
Lus10003128	LuWRKY38	Lus10029802	Protein kinase domain (Pkinase)	0.530932
Lus10003128	LuWRKY38	Lus10030289	NADPH NITROREDUCTASE	0.543465
Lus10003128	LuWRKY38	Lus10030740	Glycosyltransferase family 92 (Glyco_transf_92)	0.528341
Lus10003128	LuWRKY38	Lus10030751	Salutaridinol 7-O-acetyltransferase	0.53098
Lus10003128	LuWRKY38	Lus10030772	Histidine kinase	0.543271
Lus10003128	LuWRKY38	Lus10030847	Protein kinase domain (Pkinase)	0.540857
Lus10003128	LuWRKY38	Lus10030854	Protein tyrosine kinase (Pkinase_Tyr)	0.521361
Lus10003128	LuWRKY38	Lus10030937	Protein of unknown function (DUF2921)	0.533096
Lus10003128	LuWRKY38	Lus10031154	23.5 KDA HEAT SHOCK PROTEIN, MITOCHONDRIAL-RELATED	0.548867
Lus10003128	LuWRKY38	Lus10031161	Protein kinase domain (Pkinase)	0.542335
Lus10003128	LuWRKY38	Lus10031189	GENOMIC DNA, CHROMOSOME 3, P1 CLONE: MGH6	0.549
Lus10003128	LuWRKY38	Lus10031356	PROTEIN HIKESHI	0.549892
Lus10003128	LuWRKY38	Lus10031392	xyloglucan:xyloglucosyl transferase	0.522152
Lus10003128	LuWRKY38	Lus10031393	xyloglucan:xyloglucosyl transferase	0.533511
Lus10003128	LuWRKY38	Lus10031434	inositol 3-alpha-galactosyltransferase (GOLS)	0.53987
Lus10003128	LuWRKY38	Lus10031730	23.5 KDA HEAT SHOCK PROTEIN, MITOCHONDRIAL-RELATED	0.559072
Lus10003128	LuWRKY38	Lus10031738	Leucine Rich Repeat (LRR_1)	0.537222
Lus10003128	LuWRKY38	Lus10032178	Pathogenesis-related protein Bet v I family (Bet_v_1)	0.520539
Lus10003128	LuWRKY38	Lus10032734	CALCIUM-BINDING PROTEIN CML41-RELATED	0.534094
Lus10003128	LuWRKY38	Lus10032857	Isoflavone 2'-monooxygenase	0.525719
Lus10003128	LuWRKY38	Lus10032939	NUCLEOPORIN-RELATED	0.559814
Lus10003128	LuWRKY38	Lus10033101	PROTEIN NRT1/ PTR FAMILY 4.7	0.549006
Lus10003128	LuWRKY38	Lus10033385	MONOOXYGENASE	0.525544
Lus10003128	LuWRKY38	Lus10033429	Threonine-specific protein kinase	0.535923
Lus10003128	LuWRKY38	Lus10033777	L-TYPE LECTIN-DOMAIN CONTAINING RECEPTOR KINASE IX.1-RELATED	0.520423
Lus10003128	LuWRKY38	Lus10033783	L-TYPE LECTIN-DOMAIN CONTAINING RECEPTOR KINASE IX.1-RELATED	0.542893
Lus10003128	LuWRKY38	Lus10034178	Subtilase family (Peptidase_S8)	0.544875
Lus10003128	LuWRKY38	Lus10034379	COBRA-like protein (COBRA)	0.520381
Lus10003128	LuWRKY38	Lus10034463	Myosin regulatory light chain, EF-Hand protein superfamily	0.536696
Lus10003128	LuWRKY38	Lus10034592	putative transcription factor (MBF1)	0.547908
Lus10003128	LuWRKY38	Lus10034607	GLUCAN ENDO-1,3-BETA-GLUCOSIDASE 3	0.550312
Lus10003128	LuWRKY38	Lus10034617	fatty acyl-ACP thioesterase B (FATB)	0.521526
Lus10003128	LuWRKY38	Lus10034847	Permease of the major facilitator superfamily	0.550702
Lus10003128	LuWRKY38	Lus10035080	Protein of unknown function (DUF1262)	0.528519
Lus10003128	LuWRKY38	Lus10035620	CHITINASE-RELATED	0.532216
Lus10003128	LuWRKY38	Lus10035781	HEAT SHOCK PROTEIN 70KDA	0.54663
Lus10003128	LuWRKY38	Lus10035911	Plastocyanin-like domain (Cu_bind_like)	0.537928
Lus10003128	LuWRKY38	Lus10036088	UDP-GLYCOSYLTRANSFERASE 71B2-RELATED	0.555323
Lus10003128	LuWRKY38	Lus10036194	NAC DOMAIN-CONTAINING PROTEIN 6-RELATED	0.543828
Lus10003128	LuWRKY38	Lus10036476	Protein of unknown function (DUF740)	0.541985
Lus10003128	LuWRKY38	Lus10036512	uncharacterized protein	0.565475
Lus10003128	LuWRKY38	Lus10036639	Protein kinase domain (Pkinase)	0.528188
Lus10003128	LuWRKY38	Lus10036910	Ureide permease	0.537713
Lus10003128	LuWRKY38	Lus10037357	HEAT SHOCK PROTEIN 70KDA	0.546897
Lus10003128	LuWRKY38	Lus10037425	Permease of the major facilitator superfamily	0.536794
Lus10003128	LuWRKY38	Lus10037545	Stationary phase-induced protein, SOR/SNZ family	0.540789
Lus10003128	LuWRKY38	Lus10037840	Leucine Rich Repeat (LRR_1)	0.537328
Lus10003128	LuWRKY38	Lus10037864	DOWNSTREAM TARGET OF AGL15 2	0.536351
Lus10003128	LuWRKY38	Lus10037894	26S proteasome regulatory complex, subunit PSMD10	0.522584
Lus10003128	LuWRKY38	Lus10038028	WRKY	0.532354
Lus10003128	LuWRKY38	Lus10038216	FK506-binding protein 4/5 (FKBP4_5)	0.546467
Lus10003128	LuWRKY38	Lus10038500	calcyclin binding protein (CACYBP, SIP)	0.549745
Lus10003128	LuWRKY38	Lus10038526	DAD1-LIKE ACYLHYDROLASE	0.54047
Lus10003128	LuWRKY38	Lus10038553	S-locus glycoprotein domain (S_locus_glycop)	0.534609
Lus10003128	LuWRKY38	Lus10038983	disease resistance protein RPM1 (RPM1, RPS3)	0.530349
Lus10003128	LuWRKY38	Lus10039008	HEAT SHOCK PROTEIN 90	0.545896
Lus10003128	LuWRKY38	Lus10039134	HEAT STRESS TRANSCRIPTION FACTOR A-2-RELATED	0.542507
Lus10003128	LuWRKY38	Lus10039163	Trypsin and protease inhibitor	0.537618
Lus10003128	LuWRKY38	Lus10039281	molecular chaperone HtpG (htpG, HSP90A)	0.54628
Lus10003128	LuWRKY38	Lus10039469	AN1-TYPE ZINC FINGER PROTEIN 1	0.543496
Lus10003128	LuWRKY38	Lus10039505	NAD(P)H dehydrogenase (quinone)	0.539248
Lus10003128	LuWRKY38	Lus10039512	Leucine Rich Repeat (LRR_1)	0.523736
Lus10003128	LuWRKY38	Lus10039733	S-locus glycoprotein domain (S_locus_glycop)	0.539864
Lus10003128	LuWRKY38	Lus10040184	Interleukin-1 receptor-associated kinase 1 (IRAK1)	0.521701
Lus10003128	LuWRKY38	Lus10040329	EXOCYST SUBUNIT EXO70 FAMILY PROTEIN H1-RELATED	0.548031
Lus10003128	LuWRKY38	Lus10040373	LOB DOMAIN-CONTAINING PROTEIN 1-RELATED	0.538327
Lus10003128	LuWRKY38	Lus10040527	AAA domain (dynein-related subfamily) (AAA_5)	0.550017
Lus10003128	LuWRKY38	Lus10040528	ATP-dependent Clp protease ATP-binding subunit ClpB (clpB)	0.54819
Lus10003128	LuWRKY38	Lus10040722	17.6 KDA CLASS I HEAT SHOCK PROTEIN 1-RELATED	0.546606
Lus10003128	LuWRKY38	Lus10040723	17.6 KDA CLASS I HEAT SHOCK PROTEIN 1-RELATED	0.549727
Lus10003128	LuWRKY38	Lus10040761	GLUTATHIONE S-TRANSFERASE U1-RELATED	0.530818
Lus10003128	LuWRKY38	Lus10040830	SMALL HEAT-SHOCK PROTEIN HSP20 FAMILY	0.547266
Lus10003128	LuWRKY38	Lus10041018	CHAPERONE PROTEIN CLPB4, MITOCHONDRIAL	0.550084
Lus10003128	LuWRKY38	Lus10041207	HEAT SHOCK 70 KDA PROTEIN 8	0.547108
Lus10003128	LuWRKY38	Lus10041615	HEAT SHOCK 70 KDA PROTEIN 5	0.545988
Lus10003128	LuWRKY38	Lus10041687	SAM domain (Sterile alpha motif) (SAM_2)	0.524615
Lus10003128	LuWRKY38	Lus10041830	Chitinase class I (Glyco_hydro_19)	0.522406
Lus10003128	LuWRKY38	Lus10042210	Protease inhibitor/seed storage/LTP family	0.549934
Lus10003128	LuWRKY38	Lus10042407	Methionine S-methyltransferase	0.549465
Lus10003128	LuWRKY38	Lus10042419	Premnaspirodiene oxygenase	0.530968
Lus10003128	LuWRKY38	Lus10042493	Thebaine 6-O-demethylase	0.549233
Lus10003128	LuWRKY38	Lus10042631	uncharacterized protein	0.539963
Lus10014177	LuWRKY84	Lus10002324	coatomer, subunit beta' (COPB2, SEC27)	0.524114
Lus10014177	LuWRKY84	Lus10003224	26S proteasome regulatory complex, ATPase RPT4	0.531884
Lus10014177	LuWRKY84	Lus10004178	Delta(12)-fatty-acid desaturase	0.521169
Lus10014177	LuWRKY84	Lus10006925	Ent-copalyl diphosphate synthase	0.535664
Lus10014177	LuWRKY84	Lus10010343	BAG FAMILY MOLECULAR CHAPERONE REGULATOR 6	0.522682
Lus10014177	LuWRKY84	Lus10010821	CYTOCHROME P450	0.524133
Lus10014177	LuWRKY84	Lus10012064	uncharacterized protein	0.528928
Lus10014177	LuWRKY84	Lus10014083	Scopoletin glucosyltransferase	0.522319
Lus10014177	LuWRKY84	Lus10014905	DISEASE RESISTANCE FAMILY PROTEIN/LRR FAMILY PROTEIN-RELATED	0.533782
Lus10014177	LuWRKY84	Lus10015521	DAD1-LIKE ACYLHYDROLASE	0.524106
Lus10014177	LuWRKY84	Lus10016962	EUKARYOTIC TRANSLATION INITIATION FACTOR 3 EIF3 -RELATED	0.539089
Lus10014177	LuWRKY84	Lus10018717	Isoflavone 2'-hydroxylase	0.522952
Lus10014177	LuWRKY84	Lus10020492	F2J10.6 PROTEIN-RELATED	0.520245
Lus10014177	LuWRKY84	Lus10020493	pathogenesis-related protein 1 (PR1)	0.52124
Lus10014177	LuWRKY84	Lus10022756	SHORT-CHAIN DEHYDROGENASE REDUCTASE 2A	0.521771
Lus10014177	LuWRKY84	Lus10025133	WRKY	0.531105
Lus10014177	LuWRKY84	Lus10025950	uncharacterized protein	0.542907
Lus10014177	LuWRKY84	Lus10026094	coatomer, subunit beta' (COPB2, SEC27)	0.528276
Lus10014177	LuWRKY84	Lus10027145	Salt stress response/antifungal (Stress-antifung)	0.528701
Lus10014177	LuWRKY84	Lus10029721	PROTEIN KINASE FAMILY PROTEIN	0.52896
Lus10014177	LuWRKY84	Lus10029802	Protein kinase domain (Pkinase)	0.528362
Lus10014177	LuWRKY84	Lus10032671	LATE EMBRYOGENESIS ABUNDANT HYDROXYPROLINE-RICH GLYCOPROTEIN	0.520634
Lus10014177	LuWRKY84	Lus10032939	NUCLEOPORIN-RELATED	0.533743
Lus10014177	LuWRKY84	Lus10033429	Threonine-specific protein kinase	0.548988
Lus10014177	LuWRKY84	Lus10036088	UDP-GLYCOSYLTRANSFERASE 71B2-RELATED	0.52602
Lus10014177	LuWRKY84	Lus10036512	uncharacterized protein	0.543849
Lus10024380	LuWRKY49	Lus10003396	CYCLIC NUCLEOTIDE-GATED ION CHANNEL 11-RELATED	0.520839
Lus10024380	LuWRKY49	Lus10003471	TRANSCRIPTION FACTOR UNE10	0.521643
Lus10024380	LuWRKY49	Lus10005570	Heptaprenyl diphosphate synthase	0.540322
Lus10024380	LuWRKY49	Lus10012127	NADH-UBIQUINONE OXIDOREDUCTASE 39 KDA SUBUNIT-RELATED	0.532223
Lus10024380	LuWRKY49	Lus10013703	Heptaprenyl diphosphate synthase	0.528269
Lus10024380	LuWRKY49	Lus10013924	UGT85A24	0.526931
Lus10024380	LuWRKY49	Lus10016199	prolycopene isomerase (crtISO, crtH)	0.536824
Lus10024380	LuWRKY49	Lus10017925	Vinorine synthase	0.535469
Lus10024380	LuWRKY49	Lus10026341	phenylalanine N-monooxygenase (CYP79A2)	0.53154
Lus10024380	LuWRKY49	Lus10026648	Cutinase / Cutin hydrolase	0.529726
Lus10024380	LuWRKY49	Lus10029371	Secoisolariciresinol dehydrogenase	0.533639
Lus10024380	LuWRKY49	Lus10030438	PHOSPHATE TRANSPORTER PHO1 HOMOLOG 2-RELATED	0.532789
Lus10024380	LuWRKY49	Lus10032375	uncharacterized protein	0.520978
Lus10024380	LuWRKY49	Lus10032446	COPPER TRANSPORT PROTEIN ATOX1-RELATED	0.527518
Lus10024380	LuWRKY49	Lus10040735	Tropinone reductase 1 (TR1)	0.532648
Lus10024380	LuWRKY49	Lus10041729	DIMETHYLANILINE MONOOXYGENASE	0.532983
Lus10025133	LuWRKY87	BGI_novel_G000123	Novel gene	0.543279
Lus10025133	LuWRKY87	BGI_novel_G000397	Novel gene	0.53772
Lus10025133	LuWRKY87	BGI_novel_G000533	Novel gene	0.576157
Lus10025133	LuWRKY87	BGI_novel_G000554	Novel gene	0.529617
Lus10025133	LuWRKY87	BGI_novel_G000654	Novel gene	0.53102
Lus10025133	LuWRKY87	BGI_novel_G000672	Novel gene	0.548149
Lus10025133	LuWRKY87	BGI_novel_G001056	Novel gene	0.579662
Lus10025133	LuWRKY87	BGI_novel_G001176	Novel gene	0.559563
Lus10025133	LuWRKY87	BGI_novel_G001393	Novel gene	0.52005
Lus10025133	LuWRKY87	BGI_novel_G001793	Novel gene	0.572513
Lus10025133	LuWRKY87	BGI_novel_G001875	Novel gene	0.539517
Lus10025133	LuWRKY87	BGI_novel_G002146	Novel gene	0.565865
Lus10025133	LuWRKY87	BGI_novel_G002164	Novel gene	0.553439
Lus10025133	LuWRKY87	BGI_novel_G002450	Novel gene	0.565144
Lus10025133	LuWRKY87	BGI_novel_G002642	Novel gene	0.57359
Lus10025133	LuWRKY87	BGI_novel_G002847	Novel gene	0.541701
Lus10025133	LuWRKY87	BGI_novel_G004024	Novel gene	0.569338
Lus10025133	LuWRKY87	BGI_novel_G004152	Novel gene	0.536933
Lus10025133	LuWRKY87	BGI_novel_G004565	Novel gene	0.552337
Lus10025133	LuWRKY87	BGI_novel_G004612	Novel gene	0.546933
Lus10025133	LuWRKY87	BGI_novel_G004811	Novel gene	0.563853
Lus10025133	LuWRKY87	Lus10000097	BAX INHIBITOR 1	0.561849
Lus10025133	LuWRKY87	Lus10000340	HSP90 co-chaperone p23	0.553444
Lus10025133	LuWRKY87	Lus10000492	HEAT SHOCK TRANSCRIPTION FACTOR	0.582789
Lus10025133	LuWRKY87	Lus10000589	BAX INHIBITOR 1	0.57266
Lus10025133	LuWRKY87	Lus10000868	Protein of unknown function (DUF3353)	0.571137
Lus10025133	LuWRKY87	Lus10000932	22.0 KDA HEAT SHOCK PROTEIN	0.579508
Lus10025133	LuWRKY87	Lus10001136	uncharacterized protein	0.571915
Lus10025133	LuWRKY87	Lus10001402	Cell division protein 48 (CDC48)	0.575162
Lus10025133	LuWRKY87	Lus10001417	uncharacterized protein	0.536577
Lus10025133	LuWRKY87	Lus10001577	GRAS domain family (GRAS)	0.527816
Lus10025133	LuWRKY87	Lus10001581	CATIONIC AMINO ACID TRANSPORTER 1	0.553579
Lus10025133	LuWRKY87	Lus10001676	uncharacterized protein	0.535425
Lus10025133	LuWRKY87	Lus10001805	lipopolysaccharide-induced tumor necrosis factor-alpha factor (LITAF)	0.548419
Lus10025133	LuWRKY87	Lus10001881	ARMADILLO/BETA-CATENIN-LIKE REPEAT-CONTAINING PROTEIN	0.534505
Lus10025133	LuWRKY87	Lus10001965	Tetrahydroberberine oxidase / THB oxidase	0.566924
Lus10025133	LuWRKY87	Lus10002194	E3 ubiquitin-protein ligase ATL41	0.536429
Lus10025133	LuWRKY87	Lus10002319	HEAT SHOCK 70 KDA PROTEIN 5	0.574202
Lus10025133	LuWRKY87	Lus10002324	coatomer, subunit beta' (COPB2, SEC27)	0.579024
Lus10025133	LuWRKY87	Lus10002355	DNAJ HOMOLOG SUBFAMILY C MEMBER	0.567768
Lus10025133	LuWRKY87	Lus10002654	SGT1 PROTEIN HSGT1 SUPPRESSOR OF GCR2	0.581528
Lus10025133	LuWRKY87	Lus10002655	KINASE INTERACTING (KIP1-LIKE) FAMILY PROTEIN	0.567877
Lus10025133	LuWRKY87	Lus10002852	DNAJ DOMAIN-CONTAINING PROTEIN	0.536907
Lus10025133	LuWRKY87	Lus10003099	exosome complex component CSL4	0.58372
Lus10025133	LuWRKY87	Lus10003171	FK506-binding protein 4/5 (FKBP4_5)	0.561031
Lus10025133	LuWRKY87	Lus10003202	HEAT SHOCK PROTEIN 70KDA	0.537509
Lus10025133	LuWRKY87	Lus10003224	26S proteasome regulatory complex, ATPase RPT4	0.567807
Lus10025133	LuWRKY87	Lus10003234	26S proteasome regulatory complex, ATPase RPT4	0.579697
Lus10025133	LuWRKY87	Lus10003372	PROGRAMMED CELL DEATH 4	0.547251
Lus10025133	LuWRKY87	Lus10003380	DNAJ DOMAIN-CONTAINING PROTEIN	0.594207
Lus10025133	LuWRKY87	Lus10003401	Wall-associated receptor kinase galacturonan-binding (GUB_WAK_bind)	0.587623
Lus10025133	LuWRKY87	Lus10003961	hsp70-interacting protein (HSPBP1)	0.573109
Lus10025133	LuWRKY87	Lus10004039	15.7 KDA HEAT SHOCK PROTEIN, PEROXISOMAL	0.575802
Lus10025133	LuWRKY87	Lus10004176	Delta(12)-fatty-acid desaturase	0.561075
Lus10025133	LuWRKY87	Lus10004177	Delta(12)-fatty-acid desaturase	0.582006
Lus10025133	LuWRKY87	Lus10004178	Delta(12)-fatty-acid desaturase	0.59261
Lus10025133	LuWRKY87	Lus10004180	Delta(12)-fatty-acid desaturase	0.58204
Lus10025133	LuWRKY87	Lus10004191	WDSAM1 PROTEIN	0.557949
Lus10025133	LuWRKY87	Lus10004336	stress-induced-phosphoprotein 1 (STIP1)	0.564188
Lus10025133	LuWRKY87	Lus10004851	F-box domain (F-box)	0.550674
Lus10025133	LuWRKY87	Lus10004931	uncharacterized protein	0.551925
Lus10025133	LuWRKY87	Lus10004958	SOMATIC EMBRYOGENESIS RECEPTOR KINASE 1	0.572646
Lus10025133	LuWRKY87	Lus10005953	heat shock 70kDa protein 1/8 (HSPA1_8)	0.569181
Lus10025133	LuWRKY87	Lus10006140	ZINC METALLOPEPTIDASE EGY3, CHLOROPLASTIC-RELATED	0.57077
Lus10025133	LuWRKY87	Lus10006302	Thaumatin family (Thaumatin)	0.561742
Lus10025133	LuWRKY87	Lus10006523	C2 domain (C2)	0.526516
Lus10025133	LuWRKY87	Lus10006552	HEVEIN-LIKE PREPROPROTEIN	0.526092
Lus10025133	LuWRKY87	Lus10006622	5'-3' EXONUCLEASE FAMILY PROTEIN	0.52394
Lus10025133	LuWRKY87	Lus10006686	copper chaperone for superoxide dismutase (CCS)	0.542693
Lus10025133	LuWRKY87	Lus10006691	O-METHYLTRANSFERASE	0.566167
Lus10025133	LuWRKY87	Lus10006732	NB-ARC domain (NB-ARC)	0.545191
Lus10025133	LuWRKY87	Lus10006925	Ent-copalyl diphosphate synthase	0.578434
Lus10025133	LuWRKY87	Lus10007031	copper chaperone for superoxide dismutase (CCS)	0.537035
Lus10025133	LuWRKY87	Lus10007251	aldose 1-epimerase (galM, GALM)	0.577381
Lus10025133	LuWRKY87	Lus10007503	MYB-LIKE DNA-BINDING PROTEIN	0.5364
Lus10025133	LuWRKY87	Lus10007525	LOB DOMAIN-CONTAINING PROTEIN 12	0.578907
Lus10025133	LuWRKY87	Lus10007530	ABSCISIC ACID RECEPTOR PYL4	0.543262
Lus10025133	LuWRKY87	Lus10007536	CALCIUM-BINDING PROTEIN CML30-RELATED	0.563647
Lus10025133	LuWRKY87	Lus10007625	(2R)-phospho-3-sulfolactate synthase (ComA)	0.539966
Lus10025133	LuWRKY87	Lus10007746	F14N23.10	0.565616
Lus10025133	LuWRKY87	Lus10007971	UDP-GLYCOSYLTRANSFERASE 89B1	0.551195
Lus10025133	LuWRKY87	Lus10008004	C2 domain (C2)	0.539703
Lus10025133	LuWRKY87	Lus10008052	uncharacterized protein	0.522146
Lus10025133	LuWRKY87	Lus10008708	EamA-like transporter family (EamA)	0.55385
Lus10025133	LuWRKY87	Lus10009039	molecular chaperone DnaK (dnaK)	0.554782
Lus10025133	LuWRKY87	Lus10009085	SMALL HEAT-SHOCK PROTEIN HSP20 FAMILY	0.577145
Lus10025133	LuWRKY87	Lus10009104	BY GENSCAN AND GENEFINDER-RELATED	0.534741
Lus10025133	LuWRKY87	Lus10009105	EXPRESSED PROTEIN	0.574202
Lus10025133	LuWRKY87	Lus10009422	ubiquitin-conjugating enzyme E2 D/E (UBE2D_E, UBC4, UBC5)	0.548884
Lus10025133	LuWRKY87	Lus10009608	Protein of unknown function (DUF3353)	0.563774
Lus10025133	LuWRKY87	Lus10009677	molecular chaperone DnaK (dnaK)	0.575897
Lus10025133	LuWRKY87	Lus10009780	MYB-LIKE DNA-BINDING PROTEIN	0.533764
Lus10025133	LuWRKY87	Lus10009911	Protease inhibitor/seed storage/LTP family	0.539941
Lus10025133	LuWRKY87	Lus10009937	peroxidase	0.571744
Lus10025133	LuWRKY87	Lus10010133	BAG FAMILY MOLECULAR CHAPERONE REGULATOR 6	0.576444
Lus10025133	LuWRKY87	Lus10010343	BAG FAMILY MOLECULAR CHAPERONE REGULATOR 6	0.561188
Lus10025133	LuWRKY87	Lus10010681	PROTEIN LURP-ONE-RELATED 8	0.5391
Lus10025133	LuWRKY87	Lus10010702	Pathogenesis-related protein Bet v I family (Bet_v_1)	0.520241
Lus10025133	LuWRKY87	Lus10010727	GALACTURONOSYLTRANSFERASE-LIKE 8-RELATED	0.531724
Lus10025133	LuWRKY87	Lus10010821	CYTOCHROME P450	0.591537
Lus10025133	LuWRKY87	Lus10010897	inositol 3-alpha-galactosyltransferase (GOLS)	0.570998
Lus10025133	LuWRKY87	Lus10010988	Allyl-alcohol dehydrogenase	0.579902
Lus10025133	LuWRKY87	Lus10011006	BAX INHIBITOR 1	0.568698
Lus10025133	LuWRKY87	Lus10011092	OVATE FAMILY PROTEIN 8	0.542382
Lus10025133	LuWRKY87	Lus10011517	PROTEIN KINASE FAMILY PROTEIN	0.568988
Lus10025133	LuWRKY87	Lus10011661	uncharacterized protein	0.529152
Lus10025133	LuWRKY87	Lus10011770	CHAPERONIN	0.56908
Lus10025133	LuWRKY87	Lus10011786	PROTEIN NRT1	0.529178
Lus10025133	LuWRKY87	Lus10011902	CHAPERONIN	0.556619
Lus10025133	LuWRKY87	Lus10012064	uncharacterized protein	0.567108
Lus10025133	LuWRKY87	Lus10012073	CARBOXYLESTERASE 12-RELATED	0.584002
Lus10025133	LuWRKY87	Lus10012199	CALCIUM-BINDING PROTEIN CML30-RELATED	0.52437
Lus10025133	LuWRKY87	Lus10012329	heat shock protein 90kDa beta (HSP90B, TRA1)	0.544051
Lus10025133	LuWRKY87	Lus10012648	BAG FAMILY MOLECULAR CHAPERONE REGULATOR 6	0.575999
Lus10025133	LuWRKY87	Lus10012684	peroxidase	0.587265
Lus10025133	LuWRKY87	Lus10012724	DEHYDROGENASE RELATED	0.524727
Lus10025133	LuWRKY87	Lus10012827	ZINC-FINGER HOMEODOMAIN PROTEIN 10-RELATED	0.533373
Lus10025133	LuWRKY87	Lus10013218	NADH OXIDOREDUCTASE-RELATED	0.539282
Lus10025133	LuWRKY87	Lus10013323	GB	0.584224
Lus10025133	LuWRKY87	Lus10013326	5'-3' exoribonuclease 2 (XRN2, RAT1)	0.52388
Lus10025133	LuWRKY87	Lus10013364	DNAJ HOMOLOG SUBFAMILY C MEMBER	0.583133
Lus10025133	LuWRKY87	Lus10013631	peroxidase	0.533452
Lus10025133	LuWRKY87	Lus10013770	Trypsin and protease inhibitor	0.547829
Lus10025133	LuWRKY87	Lus10013797	HEAT STRESS TRANSCRIPTION FACTOR A-2-RELATED	0.568669
Lus10025133	LuWRKY87	Lus10013902	Receptor protein-tyrosine kinase	0.520757
Lus10025133	LuWRKY87	Lus10013981	DNAJ HOMOLOG SUBFAMILY C MEMBER	0.556217
Lus10025133	LuWRKY87	Lus10014083	Scopoletin glucosyltransferase	0.590554
Lus10025133	LuWRKY87	Lus10014284	BCS1 AAA-TYPE ATPASE	0.52996
Lus10025133	LuWRKY87	Lus10014594	PPR repeat family (PPR_2)	0.56946
Lus10025133	LuWRKY87	Lus10014648	L-TYPE LECTIN-DOMAIN CONTAINING RECEPTOR KINASE IX.1-RELATED	0.568922
Lus10025133	LuWRKY87	Lus10014689	(+)-neomenthol dehydrogenase	0.546207
Lus10025133	LuWRKY87	Lus10014698	(+)-neomenthol dehydrogenase	0.565277
Lus10025133	LuWRKY87	Lus10014820	SERINE/THREONINE-PROTEIN KINASE	0.578489
Lus10025133	LuWRKY87	Lus10014876	SMALL HEAT-SHOCK PROTEIN HSP20 FAMILY	0.575636
Lus10025133	LuWRKY87	Lus10014905	DISEASE RESISTANCE FAMILY PROTEIN/LRR FAMILY PROTEIN-RELATED	0.591073
Lus10025133	LuWRKY87	Lus10015074	PEROXIDASE 21	0.541366
Lus10025133	LuWRKY87	Lus10015285	Cysteine proteinase Cathepsin F	0.569359
Lus10025133	LuWRKY87	Lus10015402	DNAJ HOMOLOG SUBFAMILY C MEMBER	0.576606
Lus10025216	LuWRKY88	BGI_novel_G001793	Novel gene	0.520408
Lus10025216	LuWRKY88	Lus10000589	BAX INHIBITOR 1	0.535266
Lus10025216	LuWRKY88	Lus10001965	Tetrahydroberberine oxidase / THB oxidase	0.539619
Lus10025216	LuWRKY88	Lus10002319	HEAT SHOCK 70 KDA PROTEIN 5	0.521757
Lus10025216	LuWRKY88	Lus10002324	coatomer, subunit beta' (COPB2, SEC27)	0.542091
Lus10025216	LuWRKY88	Lus10002355	DNAJ HOMOLOG SUBFAMILY C MEMBER	0.521069
Lus10025216	LuWRKY88	Lus10003224	26S proteasome regulatory complex, ATPase RPT4	0.543525
Lus10025216	LuWRKY88	Lus10003961	hsp70-interacting protein (HSPBP1)	0.535618
Lus10025216	LuWRKY88	Lus10004177	Delta(12)-fatty-acid desaturase	0.53589
Lus10025216	LuWRKY88	Lus10004178	Delta(12)-fatty-acid desaturase	0.547747
Lus10025216	LuWRKY88	Lus10004958	SOMATIC EMBRYOGENESIS RECEPTOR KINASE 1	0.526485
Lus10025216	LuWRKY88	Lus10006925	Ent-copalyl diphosphate synthase	0.55004
Lus10025216	LuWRKY88	Lus10007251	aldose 1-epimerase (galM, GALM)	0.531755
Lus10025216	LuWRKY88	Lus10009085	SMALL HEAT-SHOCK PROTEIN HSP20 FAMILY	0.521358
Lus10025216	LuWRKY88	Lus10010343	BAG FAMILY MOLECULAR CHAPERONE REGULATOR 6	0.535753
Lus10025216	LuWRKY88	Lus10010821	CYTOCHROME P450	0.551602
Lus10025216	LuWRKY88	Lus10010897	inositol 3-alpha-galactosyltransferase (GOLS)	0.523549
Lus10025216	LuWRKY88	Lus10010988	Allyl-alcohol dehydrogenase	0.53677
Lus10025216	LuWRKY88	Lus10011006	BAX INHIBITOR 1	0.532072
Lus10025216	LuWRKY88	Lus10011902	CHAPERONIN	0.532412
Lus10025216	LuWRKY88	Lus10012064	uncharacterized protein	0.540468
Lus10025216	LuWRKY88	Lus10012684	peroxidase	0.546345
Lus10025216	LuWRKY88	Lus10013364	DNAJ HOMOLOG SUBFAMILY C MEMBER	0.538834
Lus10025216	LuWRKY88	Lus10013797	HEAT STRESS TRANSCRIPTION FACTOR A-2-RELATED	0.527128
Lus10025216	LuWRKY88	Lus10014083	Scopoletin glucosyltransferase	0.55081
Lus10025216	LuWRKY88	Lus10014648	L-TYPE LECTIN-DOMAIN CONTAINING RECEPTOR KINASE IX.1-RELATED	0.5215
Lus10025216	LuWRKY88	Lus10014905	DISEASE RESISTANCE FAMILY PROTEIN/LRR FAMILY PROTEIN-RELATED	0.551532
Lus10025216	LuWRKY88	Lus10015402	DNAJ HOMOLOG SUBFAMILY C MEMBER	0.528729
Lus10025216	LuWRKY88	Lus10015521	DAD1-LIKE ACYLHYDROLASE	0.539538
Lus10025216	LuWRKY88	Lus10016562	EUKARYOTIC TRANSLATION INITIATION FACTOR 3 EIF3 -RELATED	0.532404
Lus10025216	LuWRKY88	Lus10016962	EUKARYOTIC TRANSLATION INITIATION FACTOR 3 EIF3 -RELATED	0.546862
Lus10025216	LuWRKY88	Lus10016963	uncharacterized protein	0.52427
Lus10025216	LuWRKY88	Lus10018717	Isoflavone 2'-hydroxylase	0.547518
Lus10025216	LuWRKY88	Lus10020491	pathogenesis-related protein 1 (PR1)	0.522158
Lus10025216	LuWRKY88	Lus10020492	F2J10.6 PROTEIN-RELATED	0.534425
Lus10025216	LuWRKY88	Lus10020493	pathogenesis-related protein 1 (PR1)	0.542084
Lus10025216	LuWRKY88	Lus10022756	SHORT-CHAIN DEHYDROGENASE REDUCTASE 2A	0.543817
Lus10025216	LuWRKY88	Lus10023018	Cell division protein 48 (CDC48), domain 2 (CDC48_2)	0.522087
Lus10025216	LuWRKY88	Lus10024715	NUCLEOPORIN-RELATED	0.527815
Lus10025216	LuWRKY88	Lus10025005	17.6 KDA CLASS II HEAT SHOCK PROTEIN-RELATED	0.528602
Lus10025216	LuWRKY88	Lus10025133	WRKY	0.544511
Lus10025216	LuWRKY88	Lus10025749	Cytochrome P450 CYP2 subfamily	0.534044
Lus10025216	LuWRKY88	Lus10025950	uncharacterized protein	0.558433
Lus10025216	LuWRKY88	Lus10025985	Cotton fibre expressed protein (DUF761)	0.526966
Lus10025216	LuWRKY88	Lus10026094	coatomer, subunit beta' (COPB2, SEC27)	0.546999
Lus10025216	LuWRKY88	Lus10027145	Salt stress response/antifungal (Stress-antifung)	0.552009
Lus10025216	LuWRKY88	Lus10028540	MATE EFFLUX FAMILY PROTEIN-RELATED	0.523307
Lus10025216	LuWRKY88	Lus10028628	CYP720B1	0.526182
Lus10025216	LuWRKY88	Lus10029721	PROTEIN KINASE FAMILY PROTEIN	0.54494
Lus10025216	LuWRKY88	Lus10029802	Protein kinase domain (Pkinase)	0.5433
Lus10025216	LuWRKY88	Lus10031154	23.5 KDA HEAT SHOCK PROTEIN, MITOCHONDRIAL-RELATED	0.525931
Lus10025216	LuWRKY88	Lus10031730	23.5 KDA HEAT SHOCK PROTEIN, MITOCHONDRIAL-RELATED	0.534451
Lus10025216	LuWRKY88	Lus10032671	LATE EMBRYOGENESIS ABUNDANT HYDROXYPROLINE-RICH GLYCOPROTEIN	0.523851
Lus10025216	LuWRKY88	Lus10032939	NUCLEOPORIN-RELATED	0.557844
Lus10025216	LuWRKY88	Lus10033429	Threonine-specific protein kinase	0.560196
Lus10025216	LuWRKY88	Lus10033783	L-TYPE LECTIN-DOMAIN CONTAINING RECEPTOR KINASE IX.1-RELATED	0.523837
Lus10025216	LuWRKY88	Lus10036088	UDP-GLYCOSYLTRANSFERASE 71B2-RELATED	0.548353
Lus10025216	LuWRKY88	Lus10036476	Protein of unknown function (DUF740)	0.53338
Lus10025216	LuWRKY88	Lus10036512	uncharacterized protein	0.565481
Lus10025216	LuWRKY88	Lus10038526	DAD1-LIKE ACYLHYDROLASE	0.524048
Lus10025216	LuWRKY88	Lus10039008	HEAT SHOCK PROTEIN 90	0.526194
Lus10025216	LuWRKY88	Lus10040830	SMALL HEAT-SHOCK PROTEIN HSP20 FAMILY	0.522412
Lus10025216	LuWRKY88	Lus10041615	HEAT SHOCK 70 KDA PROTEIN 5	0.536465
Lus10034244	LuWRKY93	Lus10003224	26S proteasome regulatory complex, ATPase RPT4	0.524344
Lus10034244	LuWRKY93	Lus10006925	Ent-copalyl diphosphate synthase	0.526299
Lus10034244	LuWRKY93	Lus10012064	uncharacterized protein	0.520838
Lus10034244	LuWRKY93	Lus10014905	DISEASE RESISTANCE FAMILY PROTEIN/LRR FAMILY PROTEIN-RELATED	0.523472
Lus10034244	LuWRKY93	Lus10016962	EUKARYOTIC TRANSLATION INITIATION FACTOR 3 EIF3 -RELATED	0.532166
Lus10034244	LuWRKY93	Lus10025133	WRKY	0.522039
Lus10034244	LuWRKY93	Lus10025950	uncharacterized protein	0.535574
Lus10034244	LuWRKY93	Lus10027145	Salt stress response/antifungal (Stress-antifung)	0.521168
Lus10034244	LuWRKY93	Lus10029721	PROTEIN KINASE FAMILY PROTEIN	0.522543
Lus10034244	LuWRKY93	Lus10029802	Protein kinase domain (Pkinase)	0.520577
Lus10034244	LuWRKY93	Lus10032939	NUCLEOPORIN-RELATED	0.525864
Lus10034244	LuWRKY93	Lus10033429	Threonine-specific protein kinase	0.540522
Lus10034244	LuWRKY93	Lus10036512	uncharacterized protein	0.536555
Lus10038028	LuWRKY37	BGI_novel_G000533	Novel gene	0.541474
Lus10038028	LuWRKY37	BGI_novel_G001056	Novel gene	0.53887
Lus10038028	LuWRKY37	BGI_novel_G001793	Novel gene	0.551391
Lus10038028	LuWRKY37	BGI_novel_G004024	Novel gene	0.534779
Lus10038028	LuWRKY37	Lus10000589	BAX INHIBITOR 1	0.536395
Lus10038028	LuWRKY37	Lus10000932	22.0 KDA HEAT SHOCK PROTEIN	0.533017
Lus10038028	LuWRKY37	Lus10001965	Tetrahydroberberine oxidase / THB oxidase	0.558119
Lus10038028	LuWRKY37	Lus10002319	HEAT SHOCK 70 KDA PROTEIN 5	0.554343
Lus10038028	LuWRKY37	Lus10002324	coatomer, subunit beta' (COPB2, SEC27)	0.561203
Lus10038028	LuWRKY37	Lus10002355	DNAJ HOMOLOG SUBFAMILY C MEMBER	0.539535
Lus10038028	LuWRKY37	Lus10003224	26S proteasome regulatory complex, ATPase RPT4	0.539537
Lus10038028	LuWRKY37	Lus10003234	26S proteasome regulatory complex, ATPase RPT4	0.538258
Lus10038028	LuWRKY37	Lus10003372	PROGRAMMED CELL DEATH 4	0.549999
Lus10038028	LuWRKY37	Lus10003961	hsp70-interacting protein (HSPBP1)	0.55265
Lus10038028	LuWRKY37	Lus10004176	Delta(12)-fatty-acid desaturase	0.562313
Lus10038028	LuWRKY37	Lus10004177	Delta(12)-fatty-acid desaturase	0.57041
Lus10038028	LuWRKY37	Lus10004178	Delta(12)-fatty-acid desaturase	0.580958
Lus10038028	LuWRKY37	Lus10004336	stress-induced-phosphoprotein 1 (STIP1)	0.553671
Lus10038028	LuWRKY37	Lus10004958	SOMATIC EMBRYOGENESIS RECEPTOR KINASE 1	0.540745
Lus10038028	LuWRKY37	Lus10005953	heat shock 70kDa protein 1/8 (HSPA1_8)	0.528223
Lus10038028	LuWRKY37	Lus10006140	ZINC METALLOPEPTIDASE EGY3, CHLOROPLASTIC-RELATED	0.547522
Lus10038028	LuWRKY37	Lus10006302	Thaumatin family (Thaumatin)	0.54956
Lus10038028	LuWRKY37	Lus10006925	Ent-copalyl diphosphate synthase	0.549934
Lus10038028	LuWRKY37	Lus10007251	aldose 1-epimerase (galM, GALM)	0.564897
Lus10038028	LuWRKY37	Lus10007525	LOB DOMAIN-CONTAINING PROTEIN 12	0.53128
Lus10038028	LuWRKY37	Lus10009085	SMALL HEAT-SHOCK PROTEIN HSP20 FAMILY	0.550792
Lus10038028	LuWRKY37	Lus10010133	BAG FAMILY MOLECULAR CHAPERONE REGULATOR 6	0.541028
Lus10038028	LuWRKY37	Lus10010343	BAG FAMILY MOLECULAR CHAPERONE REGULATOR 6	0.538183
Lus10038028	LuWRKY37	Lus10010821	CYTOCHROME P450	0.579912
Lus10038028	LuWRKY37	Lus10010897	inositol 3-alpha-galactosyltransferase (GOLS)	0.558843
Lus10038028	LuWRKY37	Lus10010988	Allyl-alcohol dehydrogenase	0.576757
Lus10038028	LuWRKY37	Lus10011006	BAX INHIBITOR 1	0.555985
Lus10038028	LuWRKY37	Lus10011902	CHAPERONIN	0.525876
Lus10038028	LuWRKY37	Lus10012064	uncharacterized protein	0.535318
Lus10038028	LuWRKY37	Lus10012648	BAG FAMILY MOLECULAR CHAPERONE REGULATOR 6	0.545152
Lus10038028	LuWRKY37	Lus10012684	peroxidase	0.579995
Lus10038028	LuWRKY37	Lus10013364	DNAJ HOMOLOG SUBFAMILY C MEMBER	0.569252
Lus10038028	LuWRKY37	Lus10013981	DNAJ HOMOLOG SUBFAMILY C MEMBER	0.545712
Lus10038028	LuWRKY37	Lus10014083	Scopoletin glucosyltransferase	0.585446
Lus10038028	LuWRKY37	Lus10014648	L-TYPE LECTIN-DOMAIN CONTAINING RECEPTOR KINASE IX.1-RELATED	0.55027
Lus10038028	LuWRKY37	Lus10014689	(+)-neomenthol dehydrogenase	0.534922
Lus10038028	LuWRKY37	Lus10014905	DISEASE RESISTANCE FAMILY PROTEIN/LRR FAMILY PROTEIN-RELATED	0.567173
Lus10038028	LuWRKY37	Lus10015402	DNAJ HOMOLOG SUBFAMILY C MEMBER	0.559943
Lus10038028	LuWRKY37	Lus10015521	DAD1-LIKE ACYLHYDROLASE	0.552566
Lus10038028	LuWRKY37	Lus10016456	17.6 KDA CLASS I HEAT SHOCK PROTEIN 1-RELATED	0.560376
Lus10038028	LuWRKY37	Lus10016457	17.6 KDA CLASS I HEAT SHOCK PROTEIN 1-RELATED	0.551995
Lus10038028	LuWRKY37	Lus10016458	17.6 KDA CLASS I HEAT SHOCK PROTEIN 1-RELATED	0.550449
Lus10038028	LuWRKY37	Lus10016562	EUKARYOTIC TRANSLATION INITIATION FACTOR 3 EIF3 -RELATED	0.566372
Lus10038028	LuWRKY37	Lus10016962	EUKARYOTIC TRANSLATION INITIATION FACTOR 3 EIF3 -RELATED	0.535657
Lus10038028	LuWRKY37	Lus10018166	zinc-ribbon family (zinc_ribbon_15)	0.528231
Lus10038028	LuWRKY37	Lus10018717	Isoflavone 2'-hydroxylase	0.57502
Lus10038028	LuWRKY37	Lus10018898	CYP26A	0.522273
Lus10038028	LuWRKY37	Lus10019060	Glycosyl hydrolases family 18	0.536531
Lus10038028	LuWRKY37	Lus10019832	Scopoletin glucosyltransferase	0.549913
Lus10038028	LuWRKY37	Lus10020249	Agglutinin	0.523068
Lus10038028	LuWRKY37	Lus10020491	pathogenesis-related protein 1 (PR1)	0.538926
Lus10038028	LuWRKY37	Lus10020492	F2J10.6 PROTEIN-RELATED	0.536773
Lus10038028	LuWRKY37	Lus10020493	pathogenesis-related protein 1 (PR1)	0.549292
Lus10038028	LuWRKY37	Lus10020815	Alpha crystallins	0.521255
Lus10038028	LuWRKY37	Lus10021159	ATP-dependent Clp protease ATP-binding subunit ClpB	0.542302
Lus10038028	LuWRKY37	Lus10022322	SMALL HEAT-SHOCK PROTEIN HSP20 FAMILY	0.538785
Lus10038028	LuWRKY37	Lus10022756	SHORT-CHAIN DEHYDROGENASE REDUCTASE 2A	0.547555
Lus10038028	LuWRKY37	Lus10023018	Cell division protein 48 (CDC48), domain 2 (CDC48_2)	0.549965
Lus10038028	LuWRKY37	Lus10024119	TELOMERASE-BINDING PROTEIN P23 HSP90 CO-CHAPERONE	0.551103
Lus10038028	LuWRKY37	Lus10024225	26.5 KDA HEAT SHOCK PROTEIN, MITOCHONDRIAL	0.542554
Lus10038028	LuWRKY37	Lus10024583	UGT85A24	0.535929
Lus10038028	LuWRKY37	Lus10025005	17.6 KDA CLASS II HEAT SHOCK PROTEIN-RELATED	0.558794
Lus10038028	LuWRKY37	Lus10025133	WRKY	0.538077
Lus10038028	LuWRKY37	Lus10025749	Cytochrome P450 CYP2 subfamily	0.544854
Lus10038028	LuWRKY37	Lus10025888	FKBP4_5	0.534616
Lus10038028	LuWRKY37	Lus10025950	uncharacterized protein	0.5647
Lus10038028	LuWRKY37	Lus10025985	Cotton fibre expressed protein (DUF761)	0.540035
Lus10038028	LuWRKY37	Lus10026094	coatomer, subunit beta' (COPB2, SEC27)	0.565377
Lus10038028	LuWRKY37	Lus10026099	HEAT SHOCK 70 KDA PROTEIN 5	0.542263
Lus10038028	LuWRKY37	Lus10026100	HEAT SHOCK 70 KDA PROTEIN 5	0.525757
Lus10038028	LuWRKY37	Lus10026262	SMALL HEAT-SHOCK PROTEIN HSP20 FAMILY	0.540319
Lus10038028	LuWRKY37	Lus10026453	17.6 KDA CLASS II HEAT SHOCK PROTEIN-RELATED	0.542426
Lus10038028	LuWRKY37	Lus10027145	Salt stress response/antifungal (Stress-antifung)	0.578634
Lus10038028	LuWRKY37	Lus10027517	molecular chaperone HtpG (htpG, HSP90A)	0.540854
Lus10038028	LuWRKY37	Lus10027518	HEAT SHOCK PROTEIN 90-1	0.536584
Lus10038028	LuWRKY37	Lus10028540	MATE EFFLUX FAMILY PROTEIN-RELATED	0.546452
Lus10038028	LuWRKY37	Lus10028628	CYP720B1	0.554654
Lus10038028	LuWRKY37	Lus10029721	PROTEIN KINASE FAMILY PROTEIN	0.549238
Lus10038028	LuWRKY37	Lus10029802	Protein kinase domain (Pkinase)	0.539557
Lus10038028	LuWRKY37	Lus10030740	Glycosyltransferase family 92 (Glyco_transf_92)	0.520597
Lus10038028	LuWRKY37	Lus10031154	23.5 KDA HEAT SHOCK PROTEIN, MITOCHONDRIAL-RELATED	0.557591
Lus10038028	LuWRKY37	Lus10031189	GENOMIC DNA, CHROMOSOME 3, P1 CLONE: MGH6	0.536996
Lus10038028	LuWRKY37	Lus10031730	23.5 KDA HEAT SHOCK PROTEIN, MITOCHONDRIAL-RELATED	0.575009
Lus10038028	LuWRKY37	Lus10032939	NUCLEOPORIN-RELATED	0.578296
Lus10038028	LuWRKY37	Lus10033429	Threonine-specific protein kinase	0.552479
Lus10038028	LuWRKY37	Lus10033783	L-TYPE LECTIN-DOMAIN CONTAINING RECEPTOR KINASE IX.1-RELATED	0.543854
Lus10038028	LuWRKY37	Lus10034592	putative transcription factor (MBF1)	0.550043
Lus10038028	LuWRKY37	Lus10034847	Permease of the major facilitator superfamily	0.524734
Lus10038028	LuWRKY37	Lus10035781	HEAT SHOCK PROTEIN 70KDA	0.538608
Lus10038028	LuWRKY37	Lus10036088	UDP-GLYCOSYLTRANSFERASE 71B2-RELATED	0.566261
Lus10038028	LuWRKY37	Lus10036194	NAC DOMAIN-CONTAINING PROTEIN 6-RELATED	0.523749
Lus10038028	LuWRKY37	Lus10036476	Protein of unknown function (DUF740)	0.545738
Lus10038028	LuWRKY37	Lus10036512	uncharacterized protein	0.581129
Lus10038028	LuWRKY37	Lus10037357	HEAT SHOCK PROTEIN 70KDA	0.545734
Lus10038028	LuWRKY37	Lus10038526	DAD1-LIKE ACYLHYDROLASE	0.535223
Lus10038028	LuWRKY37	Lus10039008	HEAT SHOCK PROTEIN 90	0.543378
Lus10038028	LuWRKY37	Lus10039134	HEAT STRESS TRANSCRIPTION FACTOR A-2-RELATED	0.536435
Lus10038028	LuWRKY37	Lus10039281	molecular chaperone HtpG (htpG, HSP90A)	0.536715
Lus10038028	LuWRKY37	Lus10039469	AN1-TYPE ZINC FINGER PROTEIN 1	0.532373
Lus10038028	LuWRKY37	Lus10040527	AAA domain (dynein-related subfamily) (AAA_5)	0.544603
Lus10038028	LuWRKY37	Lus10040528	ATP-dependent Clp protease ATP-binding subunit ClpB (clpB)	0.549263
Lus10038028	LuWRKY37	Lus10040830	SMALL HEAT-SHOCK PROTEIN HSP20 FAMILY	0.552451
Lus10038028	LuWRKY37	Lus10041018	CHAPERONE PROTEIN CLPB4, MITOCHONDRIAL	0.529125
Lus10038028	LuWRKY37	Lus10041207	HEAT SHOCK 70 KDA PROTEIN 8	0.555683
Lus10038028	LuWRKY37	Lus10041615	HEAT SHOCK 70 KDA PROTEIN 5	0.563251
Lus10038028	LuWRKY37	Lus10042407	Methionine S-methyltransferase	0.521051
